# Supplementary material for: Patient reported outcomes in a large cohort of patients receiving osteopathic care in the United Kingdom
Source: PLoS One. 2021 Apr 16;16(4):e0249719. doi: 10.1371/journal.pone.0249719 (PMC8051759; doi:10.1371/journal.pone.0249719)
Supplement: S1 Data — (XLSX) [file pone.0249719.s001.xlsx]

## Sheet: Sheet1
Age	Sex	Work status	General health	Appt wait	Symp duration	Payment	Symptom area		BQ baseline sum score
50-59 years	Male	Employed (including full time and part time and self-employed)	Good	Same day	0-6 weeks	Health insurance company	Low back		21
60-69 years	Male	Retired	Very good	Missing	0-6 weeks	Self	Low back		24
40-49 years	Male	Employed (including full time and part time and self-employed)	Very good	7 days or more	13 weeks or more	Self	Neck;Wrist/hand		43
60-69 years	Female	Employed (including full time and part time and self-employed)	Very good	1 day	0-6 weeks	Self	Head;Neck;Shoulder;Wrist/hand, Chest		48
60-69 years	Female	Employed (including full time and part time and self-employed)	Fair	Same day	0-6 weeks	Missing	Neck;Low back		23
60-69 years	Male	Unemployed	Very good	1 day	13 weeks or more	Self	Shoulder, Upper back		16
60-69 years	Female	Other	Fair	4-6 days	13 weeks or more	Self	Other, Chest		31
40-49 years	Male	Employed (including full time and part time and self-employed)	Very good	Same day	0-6 weeks	Health insurance company	Shoulder;Upper back		17
30-39 years	Female	Employed (including full time and part time and self-employed)	Very good	2 days	0-6 weeks	Self	Knee(s)		40
60-69 years	Female	Employed (including full time and part time and self-employed)	Very good	2 days	13 weeks or more	Self	Head		10
70-79 years	Female	Retired	Good	1 day	13 weeks or more	Missing	Neck		53
60-69 years	Male	Employed (including full time and part time and self-employed)	Very good	1 day	13 weeks or more	Self	Upper back		54
50-59 years	Female	Employed (including full time and part time and self-employed)	Very good	1 day	0-6 weeks	Self	Neck, Upper back, Chest		29
60-69 years	Female	Retired	Very good	Same day	0-6 weeks	Self	Neck		14
50-59 years	Female	Employed (including full time and part time and self-employed)	God	2 days	0-6 weeks	Missing	Neck, Chest		38
40-49 years	Male	Employed (including full time and part time and self-employed)	Good	2 days	0-6 weeks	Self	Head;Neck;Shoulder;Upper back		35
70-79 years	Male	Retired	Fair	Same day	13 weeks or more	Self	Neck;Shoulder;Upper back		25
50-59 years	Female	Employed (including full time and part time and self-employed)	Very good	Missing	7-12 weeks	Self	Head;Neck;Shoulder;Elbow		29
60-69 years	Male	Retired	Very good	3 days	13 weeks or more	Self	Low back;Hip/thigh;Knee		46
30-39 years	Female	Employed (including full time and part time and self-employed)	Good	2 days	13 weeks or more	Health insurance company	Upper back;Low back		13
18-29 years	Female	Employed (including full time and part time and self-employed)	Very good	1 day	13 weeks or more	Self	Neck;Shoulder;Upper back;Low back		27
50-59 years	Male	Employed (including full time and part time and self-employed)	Very good	1 day	0-6 weeks	Health insurance company,My employer	Neck, Upper back		29
70-79 years	Female	Retired	Good	7 days or more	0-6 weeks	Health insurance company,Other	Neck;Upper back, Wrist/hand		38
50-59 years	Female	Looking after home/family	Very good	7 days or more	0-6 weeks	Self	Elbow, Wrist/hand		38
50-59 years	Female	Employed (including full time and part time and self-employed)	Very good	1 day	0-6 weeks	Self	Upper back;Low back		50
30-39 years	Male	Employed (including full time and part time and self-employed)	Very good	4-6 days	13 weeks or more	Self	Neck		13
30-39 years	Male	Employed (including full time and part time and self-employed)	Good	Same day	0-6 weeks	Self	Low back;Other		32
70-79 years	Male	Employed (including full time and part time and self-employed)	Good	Same day	13 weeks or more	Self	Head;Neck;Shoulder;Other		4
30-39 years	Female	Unemployed	Good	1 day	13 weeks or more	Self	Neck;Elbow;Chest;Abdomen;Upper back;Low back; Ankle/foot;Other		28
30-39 years	Female	Employed (including full time and part time and self-employed)	Fair	1 day	0-6 weeks	Self	Hip/thigh		44
40-49 years	Female	Employed (including full time and part time and self-employed)	Good	7 days or more	13 weeks or more	Self	Head;Neck;Shoulder, Upper back		52
50-59 years	Male	Employed (including full time and part time and self-employed)	Very good	1 day	0-6 weeks	Self	Neck;Shoulder;Upper back;Low back		0
60-69 years	Male	Employed (including full time and part time and self-employed)	Good	1 day	0-6 weeks	Self	Ankle/foot		23
18-29 years	Female	School or full time education	Very good	1 day	7-12 weeks	Missing	Wrist/hand		28
60-69 years	Male	Retired	Very good	Same day	0-6 weeks	Self	Neck		22
50-59 years	Female	Employed (including full time and part time and self-employed)	Good	2 days	13 weeks or more	Self	Neck;Shoulder(s), Chest		28
50-59 years	Female	Employed (including full time and part time and self-employed)	Very good	3 days	7-12 weeks	Self	Chest;Upper back;Low back		30
50-59 years	Male	Employed (including full time and part time and self-employed)	Very good	4-6 days	13 weeks or more	Self	Low back		29
60-69 years	Female	Employed (including full time and part time and self-employed)	Good	3 days	13 weeks or more	Self	Neck, Upper back		43
70-79 years	Female	Employed (including full time and part time and self-employed)	Very good	2 days	0-6 weeks	Health insurance company	Neck		13
60-69 years	Male	Retired	Good	7 days or more	13 weeks or more	Self	Neck;Shoulder(s);Low back;Hip/thigh		48
60-69 years	Male	Employed (including full time and part time and self-employed)	Good	7 days or more	13 weeks or more	Self	Low back		29
60-69 years	Male	Retired	Very good	4-6 days	13 weeks or more	Self	Low back;Hip/thigh;Knee		30
60-69 years	Female	Retired	Good	2 days	13 weeks or more	Self	Head		5
60-69 years	Male	Retired	Good	2 days	0-6 weeks	Self	Low back, Abdomen		22
70-79 years	Female	Retired	Very good	2 days	13 weeks or more	Self	Low back;Hip/thigh		40
18-29 years	Male	School or full time education	Very good	Same day	7-12 weeks	Self	Shoulder(s)		20
50-59 years	Male	Employed (including full time and part time and self-employed)	Good	Same day	0-6 weeks	Health insurance company	Upper back, Chest		20
40-49 years	Male	Employed (including full time and part time and self-employed)	Very good	Same day	0-6 weeks	Self	Neck		5
60-69 years	Female	Employed (including full time and part time and self-employed)	Good	2 days	0-6 weeks	Self	Neck;Upper back;Low back		24
80-89 years	Female	Retired	Very good	Same day	0-6 weeks	Missing	Low back;Hip/thigh		22
40-49 years	Female	Employed (including full time and part time and self-employed)	Very good	1 day	13 weeks or more	Self	Neck;Shoulder, Wrist/hand		32
70-79 years	Female	Looking after home/family	Very good	3 days	0-6 weeks	Self	Low back;Hip/thigh		28
70-79 years	Male	Employed (including full time and part time and self-employed)	Good	1 day	0-6 weeks	Self	Neck;Shoulder(s), Upper back, Chest		8
30-39 years	Male	Employed (including full time and part time and self-employed)	Very good	7 days or more	13 weeks or more	Self	Hip/thigh		20
70-79 years	Female	Retired	Good	2 days	0-6 weeks	Health insurance company	Neck;Shoulder(s)		45
60-69 years	Female	Retired	Fair	2 days	0-6 weeks	Self	Low back;Hip/thigh;Ankle/foot		44
60-69 years	Female	Retired	Very good	4-6 days	7-12 weeks	Self	Other		41
60-69 years	Female	Employed (including full time and part time and self-employed)	Very good	3 days	0-6 weeks	Self	Head, Upper back		18
50-59 years	Female	Looking after home/family	Good	1 day	0-6 weeks	Self	Low back		41
50-59 years	Female	Employed (including full time and part time and self-employed)	Very good	4-6 days	0-6 weeks	Self	Neck;Shoulder(s); Abdomen, Low back;Knee		22
60-69 years	Female	Retired	Good	1 day	13 weeks or more	Self	Other		25
50-59 years	Female	Employed (including full time and part time and self-employed)	Very good	1 day	0-6 weeks	Health insurance company	Neck		31
30-39 years	Female	Employed (including full time and part time and self-employed)	Very good	1 day	0-6 weeks	Self	Low back, Abdomen		61
60-69 years	Male	Retired	Good	2 days	13 weeks or more	Self	Low back, Other		47
70-79 years	Male	Retired	Very good	Same day	13 weeks or more	Health insurance company	Shoulder(s);Low back		44
60-69 years	Female	Retired	Good	Same day	13 weeks or more	Self	Neck;Shoulder(s)		39
18-29 years	Female	Employed (including full time and part time and self-employed)	Very good	3 days	0-6 weeks	Health insurance company	Head;Neck;Shoulder(s);Upper back		38
50-59 years	Female	Employed (including full time and part time and self-employed)	Very good	1 day	0-6 weeks	Self	Shoulder(s);Low back, Upper back, Abdomen		43
60-69 years	Female	Retired	Fair	4-6 days	13 weeks or more	Self	Low back		9
50-59 years	Female	Employed (including full time and part time and self-employed)	Very good	2 days	0-6 weeks	Self	Low back, Abdomen		42
40-49 years	Female	Employed (including full time and part time and self-employed)	Good	2 days	13 weeks or more	Self	Upper back;Low back;Hip/thigh;Knee;Ankle/foot;Other		12
30-39 years	Male	Employed (including full time and part time and self-employed)	Very good	1 day	0-6 weeks	Missing	Neck;Shoulder		21
40-49 years	Male	Unemployed	Very good	1 day	13 weeks or more	Self	Low back		21
60-69 years	Female	Retired	Good	Same day	13 weeks or more	Self	Head;Neck;Shoulder;Low back		15
70-79 years	Female	Retired	Good	1 day	13 weeks or more	Self,Health insurance company	Head;Neck;Upper back;Low back		47
30-39 years	Female	Employed (including full time and part time and self-employed)	Very good	1 day	13 weeks or more	Self	Abdomen;Low back;Ankle/foot		22
60-69 years	Male	Employed (including full time and part time and self-employed)	Very good	4-6 days	13 weeks or more	Self	Neck		51
70-79 years	Female	Retired	Very good	4-6 days	0-6 weeks	Self	Low back, Pelvis,		1
30-39 years	Male	Employed (including full time and part time and self-employed)	Fair	4-6 days	13 weeks or more	Self	Neck;Shoulder, Wrist/hand		31
18-29 years	Male	Employed (including full time and part time and self-employed)	Very good	Same day	13 weeks or more	Self	Low back;Knee(s)		0
50-59 years	Male	Unemployed	Good	1 day	0-6 weeks	Self	Neck		50
70-79 years	Male	Retired	Good	Same day	0-6 weeks	Self	Low back		43
70-79 years	Female	Retired	Very good	7 days or more	7-12 weeks	Missing	Pelvis,Abdomen, Knee(s)		27
30-39 years	Female	Employed (including full time and part time and self-employed)	Very good	1 day	0-6 weeks	Self	Other, Pelvis		42
30-39 years	Female	Employed (including full time and part time and self-employed)	Good	4-6 days	13 weeks or more	Self	Shoulder(s);Upper back		45
50-59 years	Male	Employed (including full time and part time and self-employed)	Very good	2 days	0-6 weeks	Self	Shoulder(s);Knee;Ankle/foot		14
18-29 years	Male	Employed (including full time and part time and self-employed)	Good	7 days or more	13 weeks or more	Health insurance company	Low back		39
70-79 years	Male	Employed (including full time and part time and self-employed)	Bad	7 days or more	13 weeks or more	Self	Low back; Knee(s);Ankle/foot, Abdomen		40
40-49 years	Female	Employed (including full time and part time and self-employed)	Good	Same day	0-6 weeks	Self	Neck,Elbow,Low back		24
50-59 years	Male	Employed (including full time and part time and self-employed)	Very good	2 days	13 weeks or more	Self	Low back		40
50-59 years	Female	Employed (including full time and part time and self-employed)	Fair	Same day	0-6 weeks	Health insurance company	Neck,Shoulder(s)		15
50-59 years	Male	Employed (including full time and part time and self-employed)	Fair	7 days or more	7-12 weeks	Health insurance company	Low back		51
50-59 years	Female	Employed (including full time and part time and self-employed)	Very good	2 days	13 weeks or more	Self	Neck,Shoulder(s),Chest,Upper back,Low back		30
40-49 years	Male	Employed (including full time and part time and self-employed)	Very good	7 days or more	0-6 weeks	Self	Neck		59
30-39 years	Female	Employed (including full time and part time and self-employed)	Very good	Same day	7-12 weeks	Self	Neck, Wrist/hand		48
40-49 years	Female	Looking after home/family	Very good	7 days or more	0-6 weeks	Self	Low back, Pelvis, Abdomen		11
50-59 years	Female	Unemployed	Fair	7 days or more	13 weeks or more	Self	Low back		34
30-39 years	Female	Employed (including full time and part time and self-employed)	Fair	1 day	13 weeks or more	Self	Abdomen, Pelvis		40
50-59 years	Female	Employed (including full time and part time and self-employed)	Fair	3 days	13 weeks or more	Self	Shoulder(s),Upper back,Low back		37
50-59 years	Male	Employed (including full time and part time and self-employed)	Very good	2 days	0-6 weeks	Self	Shoulder(s),Low back, Knee(s)		24
30-39 years	Female	Employed (including full time and part time and self-employed)	Very good	Same day	0-6 weeks	Self	Upper back,Low back, Abdomen		31
18-29 years	Female	Employed (including full time and part time and self-employed)	Good	Same day	0-6 weeks	Self	Neck,Shoulder(s),Upper back,Low back		66
40-49 years	Female	Employed (including full time and part time and self-employed)	Very good	2 days	13 weeks or more	Self	Knee(s), Pelvis, Abdomen		51
70-79 years	Female	School or full time education	Good	2 days	13 weeks or more	Self	Shoulder(s),Low back		21
18-29 years	Male	Employed (including full time and part time and self-employed)	Fair	Same day	0-6 weeks	Self	Neck		34
50-59 years	Female	Employed (including full time and part time and self-employed)	Very good	Same day	13 weeks or more	My employer	Low back, Ankle/foot		53
30-39 years	Male	Employed (including full time and part time and self-employed)	Good	4-6 days	0-6 weeks	Self	Wrist/hand,Hip/thigh		39
30-39 years	Female	Employed (including full time and part time and self-employed)	Very good	1 day	0-6 weeks	Self	Neck		49
40-49 years	Female	Employed (including full time and part time and self-employed)	Good	Same day	0-6 weeks	Health insurance company	Low back, Abdomen		15
30-39 years	Female	Employed (including full time and part time and self-employed)	Fair	Missing	0-6 weeks	Self	Neck,Shoulder(s),Upper back,Low back		33
60-69 years	Female	Employed (including full time and part time and self-employed)	Very good	Same day	0-6 weeks	Self	Shoulder(s)		32
40-49 years	Female	Employed (including full time and part time and self-employed)	Very good	4-6 days	13 weeks or more	Self	Head,Neck,Shoulder(s),Low back, Abdomen		46
60-69 years	Female	Employed (including full time and part time and self-employed)	Very good	2 days	0-6 weeks	Self	Neck,Upper back		15
30-39 years	Male	Retired	Good	7 days or more	0-6 weeks	Self	Neck,Shoulder,Upper back,Other		22
70-79 years	Male	Employed (including full time and part time and self-employed)	Very good	2 days	0-6 weeks	Self	Low back,Pelvis,		18
18-29 years	Female	Retired	Very good	Same day	0-6 weeks	Self	Neck,Shoulder(s),Wrist/hand,Upper back		24
60-69 years	Female	Employed (including full time and part time and self-employed)	Good	4-6 days	7-12 weeks	Self	Neck		22
18-29 years	Male	Employed (including full time and part time and self-employed)	Very good	4-6 days	0-6 weeks	Self	Low back, Abdomen		30
70-79 years	Female	Employed (including full time and part time and self-employed)	Very good	4-6 days	13 weeks or more	Self	Neck,Shoulder(s)		10
50-59 years	Female	Employed (including full time and part time and self-employed)	Fair	3 days	7-12 weeks	Self	Low back,Pelvis,		24
60-69 years	Female	Employed (including full time and part time and self-employed)	Very good	2 days	0-6 weeks	Self	Neck,Shoulder(s)		31
60-69 years	Female	Employed (including full time and part time and self-employed)	Very good	2 days	0-6 weeks	Health insurance company	Upper back,Low back		38
50-59 years	Female	Retired	Good	Same day	0-6 weeks	Self	Neck,Shoulder (s),Low back,Ankle/foot		56
70-79 years	Female	Other	Good	2 days	13 weeks or more	Self	Neck		14
70-79 years	Female	Retired	Very good	7 days or more	7-12 weeks	Self	Neck,Low back,Knee		13
60-69 years	Male	Employed (including full time and part time and self-employed)	Very good	4-6 days	0-6 weeks	Self	Neck,Shoulder(s)		44
40-49 years	Male	Employed (including full time and part time and self-employed)	Good	Same day	0-6 weeks	Self	Low back, Abdomen		26
50-59 years	Female	Employed (including full time and part time and self-employed)	Very good	7 days or more	0-6 weeks	Self	Head,Neck,Upper back		57
40-49 years	Female	Retired	Good	1 day	0-6 weeks	Self	Neck,Shoulder(s),Low back		16
70-79 years	Female	Retired	Fair	Same day	13 weeks or more	Self	Neck		35
70-79 years	Male	Employed (including full time and part time and self-employed)	Very good	1 day	13 weeks or more	Missing	Low back,Hip/thigh,Knee		42
40-49 years	Male	Retired	Fair	2 days	13 weeks or more	Self	Chest,Low back,Hip/thigh,Ankle/foot,Other		29
70-79 years	Female	Employed (including full time and part time and self-employed)	Good	1 day	7-12 weeks	Self	Ankle/foot		20
70-79 years	Male	Employed (including full time and part time and self-employed)	Very good	1 day	7-12 weeks	Self	Head,Neck,Shoulder(s)		50
40-49 years	Male	Employed (including full time and part time and self-employed)	Very good	7 days or more	13 weeks or more	Self	Neck,Shoulder(s),Low back		22
30-39 years	Female	Employed (including full time and part time and self-employed)	Very good	2 days	0-6 weeks	Self	Head,Neck,Other		13
60-69 years	Female	Employed (including full time and part time and self-employed)	Very good	Same day	0-6 weeks	Health insurance company	Neck		30
40-49 years	Female	Retired	Very good	2 days	0-6 weeks	Self	Neck		62
70-79 years	Female	Retired	Very good	7 days or more	13 weeks or more	Self	Shoulder(s)		12
70-79 years	Female	Retired	Good	2 days	7-12 weeks	Self	Low back,Hip/thigh		13
60-69 years	Male	Employed (including full time and part time and self-employed)	Very good	3 days	7-12 weeks	Self	Neck,Knee,Other		11
40-49 years	Female	Employed (including full time and part time and self-employed)	Very good	4-6 days	13 weeks or more	Self	Shoulder(s)		20
50-59 years	Female	Employed (including full time and part time and self-employed)	Very good	1 day	0-6 weeks	Self	Wrist/hand,Knee		20
70-79 years	Female	Employed (including full time and part time and self-employed)	Fair	7 days or more	7-12 weeks	Self	Low back		41
30-39 years	Male	Employed (including full time and part time and self-employed)	Fair	2 days	0-6 weeks	Self	Head,Neck,Shoulder(s)		27
30-39 years	Female	Looking after home/family	Very good	3 days	0-6 weeks	Self	Low back,Hip/thigh,Other		52
50-59 years	Male	Employed (including full time and part time and self-employed)	Very good	2 days	13 weeks or more	Self	Other		36
30-39 years	Female	Employed (including full time and part time and self-employed)	Very good	7 days or more	13 weeks or more	Self,Health insurance company	Hip/thigh,Knee,Ankle/foot		52
30-39 years	Female	Employed (including full time and part time and self-employed)	Very good	Same day	0-6 weeks	Self	Neck		38
30-39 years	Female	Employed (including full time and part time and self-employed)	Very good	2 days	0-6 weeks	Self	Neck,Upper back		44
50-59 years	Female	Employed (including full time and part time and self-employed)	Good	Same day	0-6 weeks	Self	Low back		23
60-69 years	Female	Employed (including full time and part time and self-employed)	Good	1 day	0-6 weeks	Self	Neck		12
18-29 years	Female	School or full time education	Very good	Same day	0-6 weeks	Self	Wrist/hand		38
18-29 years	Male	School or full time education	Good	Same day	0-6 weeks	Self	Neck,Shoulder(s),Upper back		32
30-39 years	Female	Employed (including full time and part time and self-employed)	Very good	1 day	7-12 weeks	Health insurance company	Low back		26
50-59 years	Male	Employed (including full time and part time and self-employed)	Very good	7 days or more	13 weeks or more	Self	Shoulder(s),Upper back,Low back		29
50-59 years	Male	Employed (including full time and part time and self-employed)	Very good	2 days	0-6 weeks	Self	Low back,Hip/thigh,Knee		25
40-49 years	Male	Employed (including full time and part time and self-employed)	Very good	2 days	13 weeks or more	Self	Head,Neck		35
40-49 years	Male	Employed (including full time and part time and self-employed)	Very good	2 days	0-6 weeks	Self	Neck,Low back		17
60-69 years	Female	Employed (including full time and part time and self-employed)	Very good	Same day	0-6 weeks	Self	Knee		34
50-59 years	Female	Employed (including full time and part time and self-employed)	Very good	2 days	0-6 weeks	Self	Low back		15
70-79 years	Female	Retired	Very good	Same day	0-6 weeks	Self	Low back		51
60-69 years	Female	Employed (including full time and part time and self-employed)	Good	2 days	7-12 weeks	Health insurance company	Hip/thigh		32
50-59 years	Female	Retired	Very good	1 day	0-6 weeks	Missing	Upper back		11
60-69 years	Female	Employed (including full time and part time and self-employed)	Very good	Same day	13 weeks or more	Self	Neck,Shoulder(s)		46
30-39 years	Male	Employed (including full time and part time and self-employed)	Good	4-6 days	13 weeks or more	Self	Low back		16
40-49 years	Male	School or full time education	Very good	2 days	13 weeks or more	Self	Low back		12
18-29 years	Female	Retired	Very good	Same day	0-6 weeks	Self	Low back,Hip/thigh		26
70-79 years	Female	Employed (including full time and part time and self-employed)	Fair	2 days	13 weeks or more	Self	Head,Neck		24
40-49 years	Female	Employed (including full time and part time and self-employed)	Very good	3 days	0-6 weeks	Self,Health insurance company	Neck,Shoulder(s),Low back		57
50-59 years	Female	Retired	Good	1 day	13 weeks or more	Self,Health insurance company	Knee		21
60-69 years	Female	Retired	Very good	3 days	0-6 weeks	Self	Neck,Shoulder(s),Chest,Upper back		54
60-69 years	Female	Employed (including full time and part time and self-employed)	Very good	1 day	13 weeks or more	Self	Neck,Shoulder(s)		21
40-49 years	Male	Employed (including full time and part time and self-employed)	Good	4-6 days	0-6 weeks	Self	Low back,Hip/thigh,Knee		33
40-49 years	Female	Employed (including full time and part time and self-employed)	Very good	7 days or more	0-6 weeks	Self	Low back,Hip/thigh		9
50-59 years	Male	Employed (including full time and part time and self-employed)	Very good	3 days	7-12 weeks	Self	Upper back,Low back		18
40-49 years	Female	Retired	Very good	Same day	0-6 weeks	Self	Shoulder		47
70-79 years	Female	Employed (including full time and part time and self-employed)	Very good	1 day	0-6 weeks	Self	Neck		40
70-79 years	Male	Employed (including full time and part time and self-employed)	Very good	1 day	0-6 weeks	Self	Low back,Hip/thigh		3
40-49 years	Male	Employed (including full time and part time and self-employed)	Good	3 days	7-12 weeks	Self	Neck		51
40-49 years	Female	Employed (including full time and part time and self-employed)	Good	Same day	0-6 weeks	Self	Low back		48
50-59 years	Male	Employed (including full time and part time and self-employed)	Very good	4-6 days	13 weeks or more	Self	Low back,Hip/thigh		22
40-49 years	Female	Retired	Very good	3 days	13 weeks or more	Self	Neck		62
60-69 years	Female	Employed (including full time and part time and self-employed)	Good	Same day	0-6 weeks	Self	Shoulder(s)		46
40-49 years	Female	Employed (including full time and part time and self-employed)	Very good	4-6 days	7-12 weeks	Self,Health insurance company	Neck,Shoulder(s),Upper back		29
50-59 years	Male	Employed (including full time and part time and self-employed)	Good	7 days or more	13 weeks or more	Self	Hip/thigh		47
50-59 years	Male	Retired	Good	4-6 days	13 weeks or more	Self	Low back,Other		25
70-79 years	Female	Employed (including full time and part time and self-employed)	Good	2 days	0-6 weeks	Self	Low back,Hip/thigh		18
60-69 years	Female	Employed (including full time and part time and self-employed)	Very good	4-6 days	0-6 weeks	Self	Neck,Shoulder(s),Elbow		45
40-49 years	Female	Employed (including full time and part time and self-employed)	Very good	1 day	0-6 weeks	Self	Low back		22
30-39 years	Male	Retired	Very good	Same day	13 weeks or more	Self	Low back,Hip/thigh		51
60-69 years	Female	Employed (including full time and part time and self-employed)	Good	Same day	13 weeks or more	Self	Low back,Hip/thigh		24
40-49 years	Male	Retired	Good	3 days	0-6 weeks	Self	Neck,Shoulder(s),Upper back,Low back,Knee		26
60-69 years	Male	School or full time education	Very good	2 days	13 weeks or more	Self	Low back,Hip/thigh		10
18-29 years	Male	Employed (including full time and part time and self-employed)	Good	Same day	0-6 weeks	Self	Neck,Shoulder(s)		45
40-49 years	Female	Looking after home/family	Very good	7 days or more	0-6 weeks	Self	Head,Neck,Shoulder(s),Wrist/hand,Hip/thigh		38
50-59 years	Female	Employed (including full time and part time and self-employed)	Good	2 days	13 weeks or more	Self	Low back,Hip/thigh		16
30-39 years	Female	Employed (including full time and part time and self-employed)	Very good	Same day	13 weeks or more	Self	Neck,Shoulder(s),Upper back,Low back		43
40-49 years	Female	Employed (including full time and part time and self-employed)	Good	Same day	0-6 weeks	Self	Low back		40
18-29 years	Female	Employed (including full time and part time and self-employed)	Good	2 days	13 weeks or more	Self	Neck,Shoulder(s)		46
50-59 years	Female	Retired	Very good	Same day	0-6 weeks	Self	Upper back,Low back,Hip/thigh		41
70-79 years	Female	School or full time education	Very good	1 day	13 weeks or more	Self	Low back		26
18-29 years	Female	Employed (including full time and part time and self-employed)	Very good	Same day	13 weeks or more	Self	Head		18
70-79 years	Female	Retired	Very good	1 day	0-6 weeks	Self	Neck,Shoulder(s),Upper back		30
50-59 years	Male	Employed (including full time and part time and self-employed)	Good	1 day	0-6 weeks	Self	Low back,Hip/thigh		37
50-59 years	Male	Employed (including full time and part time and self-employed)	Good	4-6 days	13 weeks or more	Self	Other		16
50-59 years	Female	Employed (including full time and part time and self-employed)	Very good	4-6 days	13 weeks or more	Self	Shoulder(s),Wrist/hand,Chest		5
50-59 years	Female	Employed (including full time and part time and self-employed)	Very good	3 days	0-6 weeks	Missing	Neck,Shoulder(s),Chest,Upper back		20
40-49 years	Female	Employed (including full time and part time and self-employed)	Very good	2 days	0-6 weeks	Self	Low back		49
30-39 years	Male	Employed (including full time and part time and self-employed)	Very good	3 days	0-6 weeks	Self	Low back		7
50-59 years	Male	Other	Very good	1 day	0-6 weeks	Self	Head,Neck,Shoulder(s),Upper back,Low back		38
70-79 years	Female	Retired	Good	1 day	0-6 weeks	Self	Low back		56
40-49 years	Male	Employed (including full time and part time and self-employed)	Very good	1 day	13 weeks or more	Self	Low back,Knee		13
18-29 years	Female	Employed (including full time and part time and self-employed)	Very good	Missing	13 weeks or more	Self	Upper back		20
90 years and over	Female	Retired	Fair	Same day	13 weeks or more	Self	Neck,Upper back		18
40-49 years	Male	Employed (including full time and part time and self-employed)	Very good	3 days	0-6 weeks	Self	Upper back		19
50-59 years	Female	Employed (including full time and part time and self-employed)	Good	Same day	0-6 weeks	Health insurance company	Low back		33
40-49 years	Female	Employed (including full time and part time and self-employed)	Very good	3 days	13 weeks or more	Health insurance company	Low back		30
50-59 years	Female	Employed (including full time and part time and self-employed)	Very good	4-6 days	13 weeks or more	Self	Shoulder(s)		43
30-39 years	Female	Employed (including full time and part time and self-employed)	Fair	4-6 days	0-6 weeks	Self	Low back		23
40-49 years	Female	Employed (including full time and part time and self-employed)	Very good	3 days	0-6 weeks	Health insurance company	Neck,Shoulder(s),Upper back		46
18-29 years	Male	Employed (including full time and part time and self-employed)	Very good	Same day	0-6 weeks	Self	Low back		52
50-59 years	Female	Employed (including full time and part time and self-employed)	Very good	1 day	0-6 weeks	Health insurance company	Neck,Low back		40
50-59 years	Female	Employed (including full time and part time and self-employed)	Good	Same day	13 weeks or more	Self	Low back,Hip/thigh		13
50-59 years	Male	Employed (including full time and part time and self-employed)	Very good	4-6 days	13 weeks or more	Self	Neck,Shoulder(s)		7
18-29 years	Female	Other	Very good	Same day	13 weeks or more	Self	Neck,Shoulder(s),Upper back		41
70-79 years	Female	Employed (including full time and part time and self-employed)	Good	Same day	13 weeks or more	Self	Low back,Hip/thigh		23
60-69 years	Female	Retired	Very good	7 days or more	13 weeks or more	Self	Shoulder		50
70-79 years	Male	Employed (including full time and part time and self-employed)	Very good	1 day	0-6 weeks	Self	Elbow,Wrist/hand		23
70-79 years	Female	Retired	Good	Same day	0-6 weeks	Self	Head, Neck		48
70-79 years	Male	Retired	Good	1 day	0-6 weeks	Self	Low back		42
30-39 years	Male	Retired	Very good	Same day	13 weeks or more	Self	Neck		33
70-79 years	Male	Employed (including full time and part time and self-employed)	Very good	Same day	13 weeks or more	Self	Head,Neck,Shoulder(s)		13
40-49 years	Male	Employed (including full time and part time and self-employed)	Good	1 day	13 weeks or more	Self	Low back		54
30-39 years	Male	Employed (including full time and part time and self-employed)	Good	Same day	13 weeks or more	Self	Neck,Shoulder(s)		49
50-59 years	Male	Employed (including full time and part time and self-employed)	Very good	Same day	7-12 weeks	Self	Neck,Shoulder(s),Wrist/hand,Upper back,Low back,Knee,Ankle/foot		45
60-69 years	Female	Employed (including full time and part time and self-employed)	Very good	7 days or more	13 weeks or more	Self	Neck,Shoulder(s) ,Low back,Hip/thigh		4
60-69 years	Male	Other	Very good	4-6 days	13 weeks or more	Missing	Neck,Shoulder(s),Wrist/hand		52
50-59 years	Female	Retired	Good	Same day	0-6 weeks	Missing	Low back		34
70-79 years	Female	Employed (including full time and part time and self-employed)	Good	1 day	13 weeks or more	Self	Low back,Hip/thigh,Ankle/foot		40
40-49 years	Female	Employed (including full time and part time and self-employed)	Good	Same day	0-6 weeks	Self	Low back,Knee		3
60-69 years	Female	Other	Very good	1 day	0-6 weeks	Self,Health insurance company	Neck,Upper back,Low back		44
70-79 years	Male	Employed (including full time and part time and self-employed)	Good	Same day	0-6 weeks	Self	Head,Neck,Shoulder		63
50-59 years	Male	Retired	Fair	Same day	7-12 weeks	Self	Low back,Hip/thigh		29
50-59 years	Female	Employed (including full time and part time and self-employed)	Good	4-6 days	7-12 weeks	Self	Neck,Shoulder		23
40-49 years	Female	Employed (including full time and part time and self-employed)	Good	2 days	0-6 weeks	Self	Low back,Hip/thigh		46
70-79 years	Female	Employed (including full time and part time and self-employed)	Very good	Same day	0-6 weeks	Self	Head, Neck,Upper back		42
70-79 years	Female	Employed (including full time and part time and self-employed)	Fair	2 days	0-6 weeks	Self	Head,Neck		32
30-39 years	Female	Employed (including full time and part time and self-employed)	Very good	1 day	0-6 weeks	Self	Low back,Hip/thigh		33
60-69 years	Female	Retired	Good	2 days	0-6 weeks	Self	Upper back		64
70-79 years	Female	Employed (including full time and part time and self-employed)	Good	2 days	13 weeks or more	Self	Ankle/foot		20
40-49 years	Female	Retired	Very good	Same day	0-6 weeks	Self	Low back,Hip/thigh,Other		5
18-29 years	Female	Long term sickness	Very good	1 day	0-6 weeks	Self	Upper back,Low back		33
50-59 years	Male	Employed (including full time and part time and self-employed)	Very good	2 days	7-12 weeks	Self	Neck,Shoulder,Elbow,Wrist/hand		22
40-49 years	Female	School or full time education	Very good	3 days	13 weeks or more	Self	Low back		24
40-49 years	Male	Employed (including full time and part time and self-employed)	Bad	2 days	13 weeks or more	Health insurance company	Head, Neck		33
70-79 years	Female	Employed (including full time and part time and self-employed)	Good	7 days or more	13 weeks or more	Self	Neck,Shoulder,Chest,Upper back,Low back		35
70-79 years	Female	Retired	Good	Same day	13 weeks or more	Self	Neck,Low back,Hip/thigh		43
30-39 years	Male	Long term sickness	Fair	Same day	0-6 weeks	Self	Neck,Low back		54
60-69 years	Female	Retired	Very good	3 days	0-6 weeks	Health insurance company	Low back,Hip/thigh		46
70-79 years	Male	Employed (including full time and part time and self-employed)	Very good	4-6 days	13 weeks or more	Self	Shoulder		10
60-69 years	Male	Retired	Good	2 days	0-6 weeks	Self	Shoulder,Low back,Hip/thigh,Knee		23
40-49 years	Female	Retired	Good	2 days	13 weeks or more	Health insurance company,My employer	Low back,Hip/thigh,Knee		38
50-59 years	Male	Retired	Very good	1 day	13 weeks or more	Self	Neck,Low back		33
40-49 years	Male	Employed (including full time and part time and self-employed)	Very good	1 day	0-6 weeks	Self	Head,Neck,Upper back,Low back,Hip/thigh		22
40-49 years	Female	Long term sickness	Very good	1 day	0-6 weeks	My employer	Low back		36
50-59 years	Female	Employed (including full time and part time and self-employed)	Good	3 days	13 weeks or more	Self	Low back		42
70-79 years	Female	Employed (including full time and part time and self-employed)	Good	Same day	0-6 weeks	Health insurance company	Neck,Shoulder,Hip/thigh		38
40-49 years	Female	Employed (including full time and part time and self-employed)	Very good	1 day	7-12 weeks	Self	Low back,Hip/thigh		30
70-79 years	Male	Employed (including full time and part time and self-employed)	Very good	4-6 days	13 weeks or more	Self	Low back,Hip/thigh		44
30-39 years	Male	Employed (including full time and part time and self-employed)	Very good	Same day	7-12 weeks	Self	Low back,Hip/thigh		20
70-79 years	Female	Retired	Good	1 day	0-6 weeks	Self	Head,Neck		8
30-39 years	Female	Looking after home/family	Fair	1 day	0-6 weeks	Self	Low back		28
18-29 years	Male	Employed (including full time and part time and self-employed)	Good	2 days	0-6 weeks	Self	Head,Neck,Shoulder		45
50-59 years	Female	Employed (including full time and part time and self-employed)	Very good	Same day	0-6 weeks	Health insurance company	Low back		29
80-89 years	Female	School or full time education	Fair	7 days or more	13 weeks or more	Self	Neck,Shoulder		10
50-59 years	Male	Employed (including full time and part time and self-employed)	Good	4-6 days	0-6 weeks	Self	Low back,Hip/thigh,Knee		10
50-59 years	Female	Retired	Very good	Same day	0-6 weeks	Self	Low back		34
60-69 years	Female	Employed (including full time and part time and self-employed)	Very good	7 days or more	13 weeks or more	Self	Low back		48
50-59 years	Male	Employed (including full time and part time and self-employed)	Very good	1 day	0-6 weeks	Self	Head,Neck,Shoulder		22
50-59 years	Male	Retired	Fair	Same day	13 weeks or more	Missing	Low back		43
40-49 years	Female	Employed (including full time and part time and self-employed)	Fair	2 days	0-6 weeks	Self	Shoulder		33
60-69 years	Male	Employed (including full time and part time and self-employed)	Bad	7 days or more	13 weeks or more	Self	Head, Neck,Shoulder,Elbow,Wrist/hand		3
30-39 years	Female	Looking after home/family	Fair	4-6 days	13 weeks or more	Self	Neck,Elbow,Chest,Low back,Hip/thigh,Knee		51
50-59 years	Male	Retired	Good	7 days or more	13 weeks or more	Self	Low back		42
50-59 years	Female	Employed (including full time and part time and self-employed)	Very good	4-6 days	0-6 weeks	Self	Neck,Shoulder		46
50-59 years	Female	Employed (including full time and part time and self-employed)	Very good	3 days	13 weeks or more	Health insurance company	Head,Neck,Shoulder		32
50-59 years	Female	Unemployed	Very good	4-6 days	0-6 weeks	Self	Neck,Shoulder		52
40-49 years	Female	Employed (including full time and part time and self-employed)	Very good	2 days	0-6 weeks	Self	Neck,Wrist/hand,Upper back		41
50-59 years	Female	Employed (including full time and part time and self-employed)	Good	1 day	13 weeks or more	Self	Head,Neck,Shoulder		18
60-69 years	Male	Employed (including full time and part time and self-employed)	Very good	7 days or more	13 weeks or more	Self	Low back,Hip/thigh,Knee,Ankle/foot		22
50-59 years	Female	Employed (including full time and part time and self-employed)	Good	4-6 days	7-12 weeks	Self	Hip/thigh		32
50-59 years	Female	Employed (including full time and part time and self-employed)	Good	Same day	0-6 weeks	Self	Head,Neck		37
70-79 years	Male	Employed (including full time and part time and self-employed)	Very good	Same day	13 weeks or more	Health insurance company	Low back		28
50-59 years	Female	Employed (including full time and part time and self-employed)	Very good	3 days	7-12 weeks	Self	Neck,Shoulder,Upper back,Low back		17
70-79 years	Female	Employed (including full time and part time and self-employed)	Good	3 days	13 weeks or more	Self	Knee		22
60-69 years	Female	Employed (including full time and part time and self-employed)	Very good	4-6 days	13 weeks or more	Self	Neck,Shoulder,Wrist/hand,Upper back,Other		25
60-69 years	Female	Retired	Good	1 day	13 weeks or more	Missing	Low back		15
60-69 years	Female	Retired	Fair	1 day	0-6 weeks	Self	Low back,Hip/thigh		46
40-49 years	Female	Retired	Very good	7 days or more	7-12 weeks	Self	Head,Low back		14
50-59 years	Female	Retired	Very good	4-6 days	0-6 weeks	Self	Head,Neck,Shoulder,Chest,Upper back,Hip/thigh		30
70-79 years	Male	Employed (including full time and part time and self-employed)	Fair	7 days or more	13 weeks or more	Self	Neck,Shoulder,Abdomen,Upper back,Low back		9
18-29 years	Female	Other	Good	1 day	0-6 weeks	Self	Low back		33
50-59 years	Female	School or full time education	Good	Same day	13 weeks or more	Health insurance company	Head, Neck		36
70-79 years	Male	Retired	Good	1 day	7-12 weeks	Self	Head, Neck,Shoulder		27
18-29 years	Female	Employed (including full time and part time and self-employed)	Very good	4-6 days	13 weeks or more	Self	Hip/thigh		46
70-79 years	Female	Looking after home/family	Very good	Same day	0-6 weeks	Self	Neck,Shoulder(s),Low back,Other		29
30-39 years	Male	Retired	Good	1 day	13 weeks or more	Self	Neck,Shoulder,Hip/thigh		31
30-39 years	Male	Employed (including full time and part time and self-employed)	Very good	7 days or more	13 weeks or more	Self	Head, Neck,Shoulder,Upper back		39
60-69 years	Female	Employed (including full time and part time and self-employed)	Fair	3 days	0-6 weeks	Self	Neck,Low back		25
50-59 years	Male	School or full time education	Very good	4-6 days	0-6 weeks	Self	Head, Shoulde(s)r,Elbow,Knee		55
50-59 years	Male	Employed (including full time and part time and self-employed)	Very good	2 days	0-6 weeks	Self	Knee		28
50-59 years	Female	Employed (including full time and part time and self-employed)	Very good	7 days or more	0-6 weeks	Self	Low back		24
40-49 years	Female	Employed (including full time and part time and self-employed)	Very good	Same day	0-6 weeks	Self	Low back		39
60-69 years	Female	Retired	Good	4-6 days	13 weeks or more	Self	Neck,Shoulder,Upper back,Low back		39
40-49 years	Male	Employed (including full time and part time and self-employed)	Fair	4-6 days	13 weeks or more	Self	Other		41
18-29 years	Female	Employed (including full time and part time and self-employed)	Very good	1 day	13 weeks or more	Self	Head,Neck		45
40-49 years	Female	Employed (including full time and part time and self-employed)	Very good	1 day	13 weeks or more	Self	Neck,Chest,Upper back,Hip/thigh		25
60-69 years	Male	Retired	Very good	7 days or more	13 weeks or more	Self	Low back		34
50-59 years	Female	Employed (including full time and part time and self-employed)	Fair	4-6 days	0-6 weeks	Self	Neck,Shoulder		42
40-49 years	Female	School or full time education	Very good	7 days or more	7-12 weeks	Self	Neck		5
50-59 years	Female	Employed (including full time and part time and self-employed)	Good	Same day	0-6 weeks	Self	Upper back		30
30-39 years	Female	Retired	Very good	4-6 days	0-6 weeks	Self	Neck,Low back,Hip/thigh,Knee		52
50-59 years	Female	Employed (including full time and part time and self-employed)	Good	1 day	0-6 weeks	Health insurance company	Head, Neck		63
50-59 years	Male	Employed (including full time and part time and self-employed)	Very good	2 days	13 weeks or more	Self	Head,Other		46
30-39 years	Male	Employed (including full time and part time and self-employed)	Good	7 days or more	13 weeks or more	Self	Low back,Hip/thigh		19
50-59 years	Female	School or full time education	Very good	7 days or more	13 weeks or more	Self	Head,Neck,Shoulder,Chest		29
60-69 years	Female	Employed (including full time and part time and self-employed)	Very good	7 days or more	0-6 weeks	Self	Neck,Shoulder,Upper back		22
40-49 years	Female	Employed (including full time and part time and self-employed)	Good	1 day	0-6 weeks	Self	Low back,Hip/thigh		9
30-39 years	Female	Employed (including full time and part time and self-employed)	Very good	3 days	13 weeks or more	Missing	Head,Neck,Shoulder,Elbow,Wrist/hand,Low back,Hip/thigh,Knee		44
30-39 years	Male	Employed (including full time and part time and self-employed)	Very good	Same day	13 weeks or more	Self	Head, Neck,Upper back,Low back,Knee		33
30-39 years	Female	Employed (including full time and part time and self-employed)	Fair	3 days	13 weeks or more	Self	Low back		23
30-39 years	Female	Retired	Very good	4-6 days	13 weeks or more	Self	Neck,Shoulder,Low back		21
60-69 years	Female	Employed (including full time and part time and self-employed)	Good	7 days or more	7-12 weeks	Self	Chest,Abdomen		41
30-39 years	Female	Employed (including full time and part time and self-employed)	Very good	2 days	13 weeks or more	Self	Hip/thigh,Knee,Ankle/foot		29
30-39 years	Male	Employed (including full time and part time and self-employed)	Good	Same day	13 weeks or more	Self	Upper back,Low back		8
50-59 years	Female	Employed (including full time and part time and self-employed)	Good	1 day	13 weeks or more	My employer	Hip/thigh		25
50-59 years	Female	Employed (including full time and part time and self-employed)	Very good	1 day	13 weeks or more	Self	Upper back		20
50-59 years	Female	Retired	Very good	4-6 days	13 weeks or more	Self	Neck,Shoulder,Wrist/hand		32
50-59 years	Female	Employed (including full time and part time and self-employed)	Very good	1 day	0-6 weeks	Self	Low back		35
50-59 years	Female	Employed (including full time and part time and self-employed)	Very good	1 day	0-6 weeks	Self	Neck,Low back		53
50-59 years	Female	Employed (including full time and part time and self-employed)	Very good	4-6 days	13 weeks or more	Self	Low back,Hip/thigh		18
60-69 years	Female	Employed (including full time and part time and self-employed)	Fair	7 days or more	0-6 weeks	Health insurance company	Head,Neck,Shoulder,Hip/thigh		8
70-79 years	Male	Employed (including full time and part time and self-employed)	Very good	3 days	0-6 weeks	Self	Low back		32
18-29 years	Female	Employed (including full time and part time and self-employed)	Good	1 day	7-12 weeks	Self	Hip/thigh,Knee		55
60-69 years	Female	Employed (including full time and part time and self-employed)	Very good	4-6 days	13 weeks or more	Self	Neck,Shoulder,Chest,Upper back,Low back		19
60-69 years	Female	Employed (including full time and part time and self-employed)	Very good	1 day	13 weeks or more	Self	Head,Neck,Shoulder		50
18-29 years	Female	Retired	Good	Same day	13 weeks or more	Self	Neck		34
30-39 years	Male	School or full time education	Very good	Same day	0-6 weeks	Self,Health insurance company	Neck,Shoulder		68
70-79 years	Female	Retired	Very good	7 days or more	13 weeks or more	Self	Low back,Hip/thigh		23
18-29 years	Male	Employed (including full time and part time and self-employed)	Very good	Same day	13 weeks or more	Self	Head,Neck		56
60-69 years	Female	Looking after home/family	Very good	2 days	13 weeks or more	Self	Low back,Hip/thigh		55
70-79 years	Female	Long term sickness	Good	1 day	13 weeks or more	Self	Low back,Hip/thigh,Knee		11
50-59 years	Male	School or full time education	Good	2 days	0-6 weeks	Self	Shoulder,Upper back,Hip/thigh,Knee,Ankle/foot		16
30-39 years	Male	Employed (including full time and part time and self-employed)	Very good	3 days	0-6 weeks	Self	Low back,Hip/thigh		36
60-69 years	Female	Retired	Good	7 days or more	13 weeks or more	Self	Head, Shoulder,Low back,Hip/thigh,Ankle/foot		26
50-59 years	Female	Employed (including full time and part time and self-employed)	Very good	1 day	0-6 weeks	Self	Low back		38
30-39 years	Female	Retired	Very good	3 days	0-6 weeks	Self	Upper back,Low back		32
40-49 years	Female	Retired	Fair	Same day	13 weeks or more	Self	Neck,Shoulder,Upper back,Low back		37
60-69 years	Female	Employed (including full time and part time and self-employed)	Very good	2 days	7-12 weeks	Self	Low back		3
70-79 years	Female	Employed (including full time and part time and self-employed)	Very good	2 days	0-6 weeks	Self	Head, Neck,Shoulder		6
40-49 years	Male	Retired	Very good	3 days	0-6 weeks	Self	Low back		25
30-39 years	Female	Employed (including full time and part time and self-employed)	Very good	1 day	13 weeks or more	Self	Head,Neck,Shoulder,Low back,Hip/thigh		21
50-59 years	Male	Employed (including full time and part time and self-employed)	Very good	7 days or more	7-12 weeks	Self	Neck,Upper back,Low back		29
50-59 years	Female	Employed (including full time and part time and self-employed)	Good	4-6 days	13 weeks or more	My employer	Neck,Shoulder		19
70-79 years	Female	Employed (including full time and part time and self-employed)	Very good	7 days or more	13 weeks or more	Self	Neck,Upper back		35
60-69 years	Female	Retired	Fair	3 days	0-6 weeks	Self	Low back,Hip/thigh		44
40-49 years	Male	Employed (including full time and part time and self-employed)	Good	1 day	0-6 weeks	Self	Shoulder		7
50-59 years	Female	Employed (including full time and part time and self-employed)	Very good	2 days	0-6 weeks	Self	Head,Neck,Shoulder		15
50-59 years	Male	Retired	Very good	1 day	0-6 weeks	Self	Low back,Hip/thigh		41
60-69 years	Male	Employed (including full time and part time and self-employed)	Good	2 days	13 weeks or more	Self	Low back,Ankle/foot		42
40-49 years	Male	Employed (including full time and part time and self-employed)	Good	1 day	7-12 weeks	Self	Low back,Hip/thigh,Knee		20
40-49 years	Female	Employed (including full time and part time and self-employed)	Very good	4-6 days	0-6 weeks	Self	Low back		29
40-49 years	Female	Employed (including full time and part time and self-employed)	Very good	1 day	0-6 weeks	Self	Low back		33
60-69 years	Male	Employed (including full time and part time and self-employed)	Very good	Same day	0-6 weeks	Self	Neck,Shoulder,Wrist/hand		24
50-59 years	Male	Retired	Good	Same day	0-6 weeks	Health insurance company	Wrist/hand,Knee		8
18-29 years	Female	Retired	Very good	Same day	13 weeks or more	Self	Upper back,Low back		18
60-69 years	Male	Employed (including full time and part time and self-employed)	Good	Same day	13 weeks or more	Self	Neck,Shoulder,Low back		16
40-49 years	Male	Employed (including full time and part time and self-employed)	Very good	Same day	0-6 weeks	Self	Neck,Low back,Hip/thigh		38
60-69 years	Female	Employed (including full time and part time and self-employed)	Good	1 day	13 weeks or more	Self	Low back		32
50-59 years	Male	Other	Very good	Same day	0-6 weeks	Self	Low back		20
50-59 years	Male	Retired	Very good	3 days	0-6 weeks	Missing	Head, Neck,Low back		42
40-49 years	Female	Employed (including full time and part time and self-employed)	Good	7 days or more	0-6 weeks	Self	Low back		32
50-59 years	Female	School or full time education	Very good	Same day	13 weeks or more	Self,Health insurance company	Low back,Hip/thigh		40
40-49 years	Male	Employed (including full time and part time and self-employed)	Fair	1 day	0-6 weeks	Self	Head, Shoulder		22
60-69 years	Male	Employed (including full time and part time and self-employed)	Very good	Same day	13 weeks or more	Self	Neck,Shoulder,Low back		21
50-59 years	Male	Employed (including full time and part time and self-employed)	Very good	2 days	13 weeks or more	Self	Neck		32
50-59 years	Female	Employed (including full time and part time and self-employed)	Good	1 day	0-6 weeks	Self	Neck,Shoulder,Upper back		44
60-69 years	Male	Other	Very good	1 day	13 weeks or more	Self	Head,Neck,Shoulder,Low back		11
60-69 years	Female	Employed (including full time and part time and self-employed)	Very good	Same day	13 weeks or more	Self	Neck,Shoulder,Upper back,Low back,Hip/thigh		38
70-79 years	Female	Employed (including full time and part time and self-employed)	Very good	1 day	0-6 weeks	Self	Low back		29
40-49 years	Male	Employed (including full time and part time and self-employed)	Very good	3 days	13 weeks or more	Self	Low back,Hip/thigh		40
50-59 years	Female	Retired	Very good	Same day	0-6 weeks	Self	Low back		52
40-49 years	Female	Employed (including full time and part time and self-employed)	Very good	4-6 days	13 weeks or more	Self	Neck,Shoulder,Upper back,Low back		10
60-69 years	Male	Employed (including full time and part time and self-employed)	Good	3 days	13 weeks or more	Self	Neck,Wrist/hand,Low back,Hip/thigh		8
60-69 years	Male	Retired	Very good	3 days	13 weeks or more	Self	Low back		22
40-49 years	Female	Retired	Very good	2 days	13 weeks or more	Self	Other		51
18-29 years	Male	Employed (including full time and part time and self-employed)	Good	7 days or more	13 weeks or more	Self	Neck,Low back		21
30-39 years	Female	Employed (including full time and part time and self-employed)	Very good	3 days	7-12 weeks	Self	Elbow,Wrist/hand		27
50-59 years	Female	Employed (including full time and part time and self-employed)	Good	1 day	0-6 weeks	Self	Neck,Shoulder,Upper back,Low back,Hip/thigh		46
30-39 years	Female	Employed (including full time and part time and self-employed)	Very good	1 day	0-6 weeks	Health insurance company	Shoulder		36
70-79 years	Female	Looking after home/family	Very good	1 day	0-6 weeks	Self	Neck		38
40-49 years	Male	Employed (including full time and part time and self-employed)	Fair	2 days	0-6 weeks	Self	Low back		59
60-69 years	Female	Employed (including full time and part time and self-employed)	Very good	3 days	0-6 weeks	Self	Neck		18
70-79 years	Female	Employed (including full time and part time and self-employed)	Good	2 days	7-12 weeks	Self	Low back,Knee,Ankle/foot		42
40-49 years	Male	Unemployed	Very good	3 days	7-12 weeks	Self	Knee		36
18-29 years	Female	Retired	Good	Same day	0-6 weeks	Self	Low back		51
30-39 years	Female	Looking after home/family	Good	7 days or more	0-6 weeks	Self	Hip/thigh		0
60-69 years	Male	Retired	Very good	3 days	7-12 weeks	Self	Head,, Upper back,Low back		29
18-29 years	Female	Employed (including full time and part time and self-employed)	Good	1 day	0-6 weeks	Self	Wrist/hand,Low back,Knee		49
60-69 years	Male	Retired	Very good	2 days	0-6 weeks	Self	Neck		24
60-69 years	Female	Other	Good	1 day	0-6 weeks	Health insurance company	Hip/thigh,Knee,Ankle/foot,Other		28
30-39 years	Female	Retired	Very good	1 day	0-6 weeks	Self	Low back,Hip/thigh		10
60-69 years	Male	Employed (including full time and part time and self-employed)	Very good	2 days	0-6 weeks	Missing	Head, Neck,Shoulder,Upper back		4
50-59 years	Female	Employed (including full time and part time and self-employed)	Very good	7 days or more	0-6 weeks	Self	Shoulder		56
40-49 years	Female	Employed (including full time and part time and self-employed)	Good	Same day	0-6 weeks	Self	Head, Neck,Elbow		9
60-69 years	Male	Employed (including full time and part time and self-employed)	Fair	4-6 days	13 weeks or more	Self	Low back,Knee		37
30-39 years	Male	Employed (including full time and part time and self-employed)	Very good	1 day	0-6 weeks	Self	Neck,Upper back		14
60-69 years	Male	Employed (including full time and part time and self-employed)	Good	1 day	7-12 weeks	Health insurance company	Upper back,Low back		16
40-49 years	Male	Retired	Very good	7 days or more	13 weeks or more	Self	Low back		12
60-69 years	Female	Employed (including full time and part time and self-employed)	Bad	1 day	0-6 weeks	Self	Head, Upper back		15
50-59 years	Male	Employed (including full time and part time and self-employed)	Good	4-6 days	13 weeks or more	Self	Head,Neck,Shoulder,Wrist/hand,Upper back,Low back		18
40-49 years	Male	Employed (including full time and part time and self-employed)	Very good	Same day	0-6 weeks	Self	Low back		38
40-49 years	Male	Employed (including full time and part time and self-employed)	Fair	Same day	0-6 weeks	Self	Shoulder		55
50-59 years	Male	Employed (including full time and part time and self-employed)	Good	4-6 days	13 weeks or more	Self	Head,Neck,Shoulder,Wrist/hand		17
30-39 years	Male	Employed (including full time and part time and self-employed)	Very good	2 days	0-6 weeks	Self	Head,Neck,Shoulder		30
40-49 years	Female	Employed (including full time and part time and self-employed)	Very good	3 days	0-6 weeks	Self	Neck,Upper back,Low back		50
50-59 years	Female	Employed (including full time and part time and self-employed)	Very good	1 day	0-6 weeks	Self	Neck,Shoulder		36
60-69 years	Female	Retired	Good	3 days	0-6 weeks	Self	Neck,Low back		18
30-39 years	Male	Employed (including full time and part time and self-employed)	Very good	Same day	13 weeks or more	Self	Hip/thigh,Knee		33
60-69 years	Female	Employed (including full time and part time and self-employed)	Very good	2 days	13 weeks or more	Self	Other		26
50-59 years	Female	Employed (including full time and part time and self-employed)	Very good	4-6 days	13 weeks or more	Self	Low back		41
18-29 years	Female	Employed (including full time and part time and self-employed)	Very good	7 days or more	0-6 weeks	Self	Low back		35
60-69 years	Male	Employed (including full time and part time and self-employed)	Very good	2 days	7-12 weeks	Self	Neck,Low back		31
70-79 years	Female	School or full time education	Fair	4-6 days	0-6 weeks	Self	Upper back,Low back		10
30-39 years	Female	Other	Very good	4-6 days	0-6 weeks	Self	Head, Shoulder		28
60-69 years	Female	School or full time education	Good	3 days	13 weeks or more	Self	Neck,Upper back,Low back,Hip/thigh		9
60-69 years	Male	School or full time education	Good	1 day	13 weeks or more	Self	Knee		32
70-79 years	Female	Employed (including full time and part time and self-employed)	Very good	2 days	0-6 weeks	Self	Low back,Hip/thigh		52
30-39 years	Male	Employed (including full time and part time and self-employed)	Good	Same day	0-6 weeks	Missing	Knee		17
60-69 years	Female	Retired	Very good	Same day	0-6 weeks	Self	Low back		30
18-29 years	Female	Looking after home/family	Good	Same day	0-6 weeks	Missing	Neck,Shoulder,Upper back,Low back		37
60-69 years	Male	Employed (including full time and part time and self-employed)	Very good	2 days	0-6 weeks	Self	Low back		20
60-69 years	Female	Employed (including full time and part time and self-employed)	Very good	2 days	13 weeks or more	Self	Low back		15
50-59 years	Female	Employed (including full time and part time and self-employed)	Very good	4-6 days	0-6 weeks	Self	Neck,Low back		46
70-79 years	Female	Retired	Very good	1 day	0-6 weeks	Self	Low back		19
30-39 years	Female	Employed (including full time and part time and self-employed)	Good	1 day	13 weeks or more	Self	Shoulder		2
60-69 years	Female	Employed (including full time and part time and self-employed)	Very good	3 days	13 weeks or more	Self	Neck,Upper back,Low back		29
50-59 years	Female	Retired	Very good	7 days or more	0-6 weeks	Self	Shoulder		25
60-69 years	Male	Retired	Very good	4-6 days	0-6 weeks	Self	Low back		17
40-49 years	Male	Retired	Good	2 days	13 weeks or more	Self	Neck,Shoulder		16
40-49 years	Male	Employed (including full time and part time and self-employed)	Very good	1 day	0-6 weeks	Self	Head, Neck,Shoulder,Low back		42
60-69 years	Female	Retired	Very good	Same day	13 weeks or more	Self	Low back		10
18-29 years	Male	Employed (including full time and part time and self-employed)	Very good	Same day	0-6 weeks	Self	Neck,Shoulder,Elbow		39
40-49 years	Male	Employed (including full time and part time and self-employed)	Very good	2 days	13 weeks or more	Self	Head,Neck		63
60-69 years	Male	Other	Very good	Same day	0-6 weeks	Self	Shoulder,Chest		26
50-59 years	Female	Retired	Good	2 days	0-6 weeks	Self	Shoulder		49
70-79 years	Female	Employed (including full time and part time and self-employed)	Good	3 days	13 weeks or more	Self	Low back		44
70-79 years	Female	Retired	Very good	Same day	0-6 weeks	Self	Low back		21
70-79 years	Male	Employed (including full time and part time and self-employed)	Very good	2 days	7-12 weeks	Self	Abdomen,Low back,Hip/thigh		40
60-69 years	Male	Retired	Very good	1 day	13 weeks or more	Missing	Low back,Hip/thigh		15
60-69 years	Female	Employed (including full time and part time and self-employed)	Very good	3 days	7-12 weeks	Self	Neck,Shoulder,Upper back,Low back,Ankle/foot		10
30-39 years	Male	Employed (including full time and part time and self-employed)	Fair	1 day	0-6 weeks	Missing	Low back		34
40-49 years	Male	Employed (including full time and part time and self-employed)	Very good	2 days	0-6 weeks	Self	Neck,Shoulder		53
50-59 years	Female	Employed (including full time and part time and self-employed)	Very good	2 days	0-6 weeks	Self	Head,Neck		37
40-49 years	Male	Retired	Good	1 day	0-6 weeks	Self	Low back		34
60-69 years	Female	Employed (including full time and part time and self-employed)	Very good	3 days	7-12 weeks	Health insurance company	Shoulder,Low back		22
30-39 years	Female	Employed (including full time and part time and self-employed)	Very good	1 day	0-6 weeks	Self	Low back		39
50-59 years	Male	Retired	Very good	1 day	13 weeks or more	Self	Upper back,Low back		23
30-39 years	Female	Employed (including full time and part time and self-employed)	Very good	1 day	0-6 weeks	Self	Low back		48
60-69 years	Male	Retired	Very good	4-6 days	0-6 weeks	Self	Head,Neck,Shoulder,Low back		6
40-49 years	Male	Retired	Very good	Same day	0-6 weeks	Self	Knee		0
50-59 years	Female	Employed (including full time and part time and self-employed)	Good	1 day	0-6 weeks	Self	Low back,Hip/thigh		48
40-49 years	Female	Retired	Very good	2 days	0-6 weeks	Self	Head,Neck,Shoulder		4
60-69 years	Female	Retired	Very good	2 days	13 weeks or more	Self	Low back		40
50-59 years	Female	Employed (including full time and part time and self-employed)	Good	2 days	13 weeks or more	Self	Shoulder,Low back		35
60-69 years	Female	Retired	Very good	2 days	13 weeks or more	Self	Shoulder,Hip/thigh		58
60-69 years	Female	Employed (including full time and part time and self-employed)	Good	2 days	0-6 weeks	Self	Head,Neck,Shoulder		43
50-59 years	Female	Employed (including full time and part time and self-employed)	Very good	4-6 days	13 weeks or more	Self	Shoulder,Knee		37
30-39 years	Female	Retired	Very good	2 days	7-12 weeks	Self	Low back,Hip/thigh		39
30-39 years	Female	Looking after home/family	Very good	7 days or more	0-6 weeks	Self	Low back		53
40-49 years	Female	Employed (including full time and part time and self-employed)	Fair	2 days	13 weeks or more	My employer	Low back		34
60-69 years	Female	Employed (including full time and part time and self-employed)	Very good	2 days	13 weeks or more	Self	Head,Neck,Shoulder,Abdomen,Low back		3
30-39 years	Female	Retired	Good	Same day	13 weeks or more	Self	Shoulder,Low back		27
60-69 years	Female	Employed (including full time and part time and self-employed)	Very good	2 days	13 weeks or more	Self	Neck,Upper back,Low back		28
50-59 years	Female	Employed (including full time and part time and self-employed)	Very good	Same day	13 weeks or more	Self	Knee		44
18-29 years	Female	Employed (including full time and part time and self-employed)	Fair	4-6 days	13 weeks or more	Self	Shoulder,Elbow,Wrist/hand,Low back,Hip/thigh,Knee,Ankle/foot		19
60-69 years	Female	Employed (including full time and part time and self-employed)	Bad	3 days	0-6 weeks	Self,Health insurance company	Head,Neck,Shoulder,Upper back		19
18-29 years	Female	Employed (including full time and part time and self-employed)	Very good	3 days	13 weeks or more	Self	Head,Neck,Shoulder		19
70-79 years	Female	Employed (including full time and part time and self-employed)	Good	Same day	13 weeks or more	My employer	Head,Neck,Shoulder		34
50-59 years	Male	Retired	Good	Same day	0-6 weeks	Self	Low back		32
40-49 years	Female	Employed (including full time and part time and self-employed)	Very good	3 days	13 weeks or more	Self	Neck,Shoulder,Elbow,Chest,Upper back,Low back,Hip/thigh		48
50-59 years	Female	Employed (including full time and part time and self-employed)	Good	1 day	0-6 weeks	Self	Upper back		8
30-39 years	Female	Employed (including full time and part time and self-employed)	Very good	1 day	0-6 weeks	Self	Neck,Low back,Hip/thigh		37
60-69 years	Male	Employed (including full time and part time and self-employed)	Fair	Same day	13 weeks or more	Self	Low back		29
60-69 years	Male	Employed (including full time and part time and self-employed)	Very good	2 days	13 weeks or more	Health insurance company	Neck,Low back		22
70-79 years	Male	Employed (including full time and part time and self-employed)	Very good	2 days	13 weeks or more	Self	Other		34
50-59 years	Female	Employed (including full time and part time and self-employed)	Fair	Same day	13 weeks or more	Self	Low back		16
40-49 years	Female	Long term sickness	Good	Same day	0-6 weeks	Self	Low back		49
40-49 years	Female	Employed (including full time and part time and self-employed)	Very good	Same day	7-12 weeks	Self	Elbow		31
60-69 years	Female	Employed (including full time and part time and self-employed)	Very good	4-6 days	13 weeks or more	Self	Neck,Shoulder,Upper back,Hip/thigh,Knee		22
50-59 years	Male	Employed (including full time and part time and self-employed)	Very good	Same day	13 weeks or more	Self	Ankle/foot		29
40-49 years	Female	Retired	Good	Same day	0-6 weeks	Self	Ankle/foot		20
18-29 years	Female	Employed (including full time and part time and self-employed)	Very good	Same day	13 weeks or more	Self	Neck,Low back		20
50-59 years	Male	Employed (including full time and part time and self-employed)	Very good	4-6 days	13 weeks or more	Self	Shoulder,Low back		40
30-39 years	Female	Other	Good	4-6 days	0-6 weeks	Self	Low back		36
60-69 years	Female	Employed (including full time and part time and self-employed)	Good	1 day	0-6 weeks	Self	Neck,Shoulder,Elbow,Upper back		42
18-29 years	Female	Retired	Very good	2 days	0-6 weeks	Self	Head, Neck,Shoulder,Hip/thigh		38
40-49 years	Female	Retired	Good	3 days	0-6 weeks	Self	Low back		4
30-39 years	Male	Retired	Very good	3 days	13 weeks or more	Self	Hip/thigh		10
60-69 years	Male	Retired	Very good	Same day	0-6 weeks	Self	Neck,Shoulder		3
60-69 years	Male	Employed (including full time and part time and self-employed)	Good	Same day	0-6 weeks	Self	Low back		9
40-49 years	Female	Employed (including full time and part time and self-employed)	Very good	4-6 days	13 weeks or more	Self	Low back,Hip/thigh,Other		32
30-39 years	Female	Retired	Very good	4-6 days	0-6 weeks	Self	Neck,Shoulder,Low back		25
60-69 years	Female	Employed (including full time and part time and self-employed)	Good	Same day	13 weeks or more	Self	Neck,Shoulder,Wrist/hand,Upper back		36
50-59 years	Female	Employed (including full time and part time and self-employed)	Very good	1 day	0-6 weeks	Self	Low back		28
40-49 years	Female	Employed (including full time and part time and self-employed)	Good	Same day	0-6 weeks	Self	Upper back		34
50-59 years	Male	Employed (including full time and part time and self-employed)	Very good	2 days	13 weeks or more	Self	Neck,Shoulder,Low back		50
40-49 years	Male	Employed (including full time and part time and self-employed)	Very good	3 days	0-6 weeks	Self	Neck		57
60-69 years	Male	Retired	Very good	7 days or more	13 weeks or more	Self	Head,Neck,Shoulder,Low back		35
50-59 years	Male	School or full time education	Good	4-6 days	0-6 weeks	Self	Shoulder,Low back,Knee		34
50-59 years	Male	Employed (including full time and part time and self-employed)	Very good	3 days	0-6 weeks	Self	Neck,Shoulder,Upper back,Low back		22
30-39 years	Male	Other	Good	Same day	0-6 weeks	Health insurance company	Low back		39
60-69 years	Male	Employed (including full time and part time and self-employed)	Very good	2 days	0-6 weeks	Self	Neck,Shoulder		44
40-49 years	Male	Employed (including full time and part time and self-employed)	Good	Same day	0-6 weeks	Self	Low back		46
60-69 years	Female	Employed (including full time and part time and self-employed)	Fair	1 day	0-6 weeks	Self	Low back,Hip/thigh,Knee,Ankle/foot		3
70-79 years	Female	Employed (including full time and part time and self-employed)	Good	1 day	0-6 weeks	Self	Neck,Shoulder		32
40-49 years	Female	Employed (including full time and part time and self-employed)	Very good	4-6 days	13 weeks or more	Self	Neck,Low back,Hip/thigh		29
40-49 years	Female	Employed (including full time and part time and self-employed)	Very good	4-6 days	13 weeks or more	Self	Neck,Upper back,Low back		29
60-69 years	Female	Employed (including full time and part time and self-employed)	Very good	1 day	0-6 weeks	Self	Low back		51
40-49 years	Female	Employed (including full time and part time and self-employed)	Good	1 day	0-6 weeks	Self	Shoulder		10
50-59 years	Male	Employed (including full time and part time and self-employed)	Very good	Same day	7-12 weeks	Self	Neck,Shoulder,Chest		48
60-69 years	Male	Retired	Very good	1 day	13 weeks or more	Self	Hip/thigh		46
70-79 years	Male	Employed (including full time and part time and self-employed)	Very good	1 day	7-12 weeks	Self	Neck,Shoulder,Elbow,Upper back,Hip/thigh		58
50-59 years	Male	Employed (including full time and part time and self-employed)	Good	1 day	0-6 weeks	Self	Neck,Shoulder		25
60-69 years	Male	Employed (including full time and part time and self-employed)	Very good	3 days	13 weeks or more	Self	Wrist/hand,Low back,Hip/thigh,Knee		1
50-59 years	Female	Employed (including full time and part time and self-employed)	Very good	1 day	13 weeks or more	Self	Low back		46
50-59 years	Male	Employed (including full time and part time and self-employed)	Fair	7 days or more	13 weeks or more	Self	Neck,Other		35
50-59 years	Female	Retired	Good	3 days	0-6 weeks	Self	Low back,Knee		51
50-59 years	Female	Retired	Good	Same day	13 weeks or more	Self	Neck		51
50-59 years	Female	Employed (including full time and part time and self-employed)	Very good	4-6 days	7-12 weeks	Self	Upper back		14
40-49 years	Female	Employed (including full time and part time and self-employed)	Very good	3 days	0-6 weeks	Self	Neck,Shoulder		22
40-49 years	Male	Employed (including full time and part time and self-employed)	Very good	2 days	0-6 weeks	Health insurance company,My employer	Low back		25
18-29 years	Male	Employed (including full time and part time and self-employed)	Very good	2 days	0-6 weeks	Self	Neck,Upper back		54
40-49 years	Male	Employed (including full time and part time and self-employed)	Good	Same day	13 weeks or more	Self	Head,Neck,Shoulder,Wrist/hand,Chest,Abdomen,Upper back,Low back,Hip/thigh,Knee,Ankle/foot		60
50-59 years	Female	Employed (including full time and part time and self-employed)	Bad	4-6 days	0-6 weeks	Self	Head,Neck		23
60-69 years	Female	Retired	Fair	4-6 days	0-6 weeks	Self	Low back		13
50-59 years	Female	Employed (including full time and part time and self-employed)	Very good	7 days or more	0-6 weeks	Self	Shoulder		36
50-59 years	Female	Retired	Good	1 day	0-6 weeks	Self	Neck,Shoulder,Upper back		45
50-59 years	Male	Looking after home/family	Very good	Same day	0-6 weeks	Self	Head,Neck		15
30-39 years	Male	Employed (including full time and part time and self-employed)	Very good	Same day	7-12 weeks	Self	Neck,Shoulder		19
60-69 years	Male	Looking after home/family	Good	7 days or more	0-6 weeks	Self	Low back,Hip/thigh		19
60-69 years	Female	Looking after home/family	Good	4-6 days	0-6 weeks	Self	Low back		28
60-69 years	Female	Employed (including full time and part time and self-employed)	Very good	Same day	13 weeks or more	Self	Head,Neck,Shoulder,Upper back		49
60-69 years	Female	Looking after home/family	Very good	2 days	0-6 weeks	Self	Low back		8
40-49 years	Female	Employed (including full time and part time and self-employed)	Very good	1 day	0-6 weeks	Self	Neck,Shoulder,Upper back		30
40-49 years	Male	School or full time education	Good	Same day	0-6 weeks	Self	Low back,Hip/thigh		50
18-29 years	Female	Employed (including full time and part time and self-employed)	Very good	Same day	0-6 weeks	Self,Health insurance company	Head, Neck		49
60-69 years	Female	Employed (including full time and part time and self-employed)	Good	4-6 days	13 weeks or more	Self	Upper back		23
70-79 years	Female	Employed (including full time and part time and self-employed)	Good	Same day	0-6 weeks	Self	Low back		51
30-39 years	Male	Employed (including full time and part time and self-employed)	Very good	1 day	0-6 weeks	Health insurance company	Low back		30
40-49 years	Male	Looking after home/family	Very good	4-6 days	0-6 weeks	Self	Low back		48
30-39 years	Female	Looking after home/family	Very good	Same day	7-12 weeks	Self	Neck,Shoulder		25
18-29 years	Female	Employed (including full time and part time and self-employed)	Very good	3 days	0-6 weeks	Self	Upper back,Low back		21
70-79 years	Female	Retired	Good	Same day	13 weeks or more	Self	Low back		45
60-69 years	Female	Retired	Very good	1 day	0-6 weeks	Self	Low back		29
60-69 years	Female	Employed (including full time and part time and self-employed)	Very good	1 day	13 weeks or more	Health insurance company	Low back,Hip/thigh		32
60-69 years	Female	Retired	Fair	7 days or more	13 weeks or more	Self	Head,Neck,Shoulder		34
60-69 years	Male	Employed (including full time and part time and self-employed)	Fair	1 day	7-12 weeks	Health insurance company	Head,Neck,Shoulder,Elbow,Wrist/hand,Upper back,Low back		29
18-29 years	Female	School or full time education	Good	Same day	0-6 weeks	Self	Low back		10
30-39 years	Female	Employed (including full time and part time and self-employed)	Very good	Same day	0-6 weeks	Self	Neck,Shoulder,Upper back,Low back,Ankle/foot		57
50-59 years	Female	Retired	Good	1 day	7-12 weeks	Self	Knee		25
30-39 years	Female	Retired	Fair	Same day	0-6 weeks	Self	Low back		41
40-49 years	Male	Employed (including full time and part time and self-employed)	Very good	7 days or more	0-6 weeks	Self	Upper back,Low back		4
60-69 years	Female	Employed (including full time and part time and self-employed)	Very good	1 day	7-12 weeks	Health insurance company	Other		20
50-59 years	Female	Employed (including full time and part time and self-employed)	Very good	7 days or more	13 weeks or more	Self	Upper back,Knee		41
70-79 years	Female	Employed (including full time and part time and self-employed)	Good	Same day	0-6 weeks	Self	Low back		19
40-49 years	Female	Retired	Good	2 days	0-6 weeks	Self	Low back,Hip/thigh,Knee		15
70-79 years	Female	Retired	Very good	4-6 days	13 weeks or more	Self	Neck,Wrist/hand		4
40-49 years	Male	Employed (including full time and part time and self-employed)	Very good	4-6 days	13 weeks or more	Self,Health insurance company	Neck,Shoulder		2
18-29 years	Male	Employed (including full time and part time and self-employed)	Very good	3 days	0-6 weeks	Self	Neck		24
40-49 years	Male	Retired	Good	Same day	0-6 weeks	Self	Low back,Hip/thigh		22
40-49 years	Female	Employed (including full time and part time and self-employed)	Very good	Same day	13 weeks or more	Self	Neck,Shoulder,Low back		18
70-79 years	Male	Unemployed	Very good	2 days	0-6 weeks	Missing	Head,Neck,Shoulder,Upper back		28
30-39 years	Female	Employed (including full time and part time and self-employed)	Good	4-6 days	13 weeks or more	Self	Shoulder		22
50-59 years	Male	Employed (including full time and part time and self-employed)	Very good	1 day	0-6 weeks	My employer	Low back,Hip/thigh,Knee,Ankle/foot		39
30-39 years	Female	Employed (including full time and part time and self-employed)	Very good	3 days	0-6 weeks	Self	Neck,Shoulder		0
40-49 years	Female	Retired	Very good	2 days	0-6 weeks	Health insurance company	Neck,Shoulder,Elbow,Wrist/hand,Upper back,Low back,Hip/thigh,Knee		25
40-49 years	Male	Employed (including full time and part time and self-employed)	Very good	1 day	0-6 weeks	Self	Low back		41
60-69 years	Female	Retired	Very good	Same day	0-6 weeks	Self	Low back		17
50-59 years	Female	Employed (including full time and part time and self-employed)	Very good	1 day	0-6 weeks	Self	Upper back		54
60-69 years	Female	Retired	Good	Same day	13 weeks or more	Self	Shoulder		26
18-29 years	Male	Employed (including full time and part time and self-employed)	Very good	7 days or more	7-12 weeks	Self	Head,Neck,Shoulder,Upper back,Low back		32
50-59 years	Female	Employed (including full time and part time and self-employed)	Very good	2 days	13 weeks or more	Self	Head,Neck,Shoulder,Chest,Abdomen,Upper back,Low back		34
40-49 years	Female	Employed (including full time and part time and self-employed)	Fair	3 days	13 weeks or more	Self	Neck,Low back		7
50-59 years	Female	Employed (including full time and part time and self-employed)	Fair	1 day	13 weeks or more	Self	Neck,Shoulder,Upper back		41
60-69 years	Male	Retired	Good	3 days	13 weeks or more	Self	Head,Elbow,Low back		27
30-39 years	Female	Looking after home/family	Fair	2 days	13 weeks or more	Self	Low back,Hip/thigh,Knee,Ankle/foot		33
40-49 years	Female	Employed (including full time and part time and self-employed)	Good	3 days	13 weeks or more	Self	Head,Neck,Low back,Hip/thigh		49
30-39 years	Male	Employed (including full time and part time and self-employed)	Fair	Same day	13 weeks or more	Self	Shoulder,Upper back,Low back		29
60-69 years	Female	Employed (including full time and part time and self-employed)	Good	2 days	13 weeks or more	Self	Low back		33
30-39 years	Female	Employed (including full time and part time and self-employed)	Very good	2 days	0-6 weeks	Self	Upper back		43
70-79 years	Male	Employed (including full time and part time and self-employed)	Very good	3 days	13 weeks or more	Missing	Knee		15
18-29 years	Female	Employed (including full time and part time and self-employed)	Very good	Same day	0-6 weeks	Self	Low back		5
50-59 years	Female	Employed (including full time and part time and self-employed)	Very good	3 days	13 weeks or more	Self	Low back,Hip/thigh,Ankle/foot		49
80-89 years	Male	Employed (including full time and part time and self-employed)	Good	4-6 days	0-6 weeks	Self	Low back		12
60-69 years	Female	Employed (including full time and part time and self-employed)	Very good	1 day	0-6 weeks	Self	Ankle/foot		12
30-39 years	Female	Employed (including full time and part time and self-employed)	Good	Same day	13 weeks or more	Self	Hip/thigh		54
50-59 years	Male	Employed (including full time and part time and self-employed)	Very good	7 days or more	13 weeks or more	Self	Neck,Shoulder,Upper back,Low back,Hip/thigh,Knee		24
50-59 years	Female	Retired	Good	3 days	0-6 weeks	Self	Low back		12
50-59 years	Female	Employed (including full time and part time and self-employed)	Good	Same day	0-6 weeks	Self	Shoulder		38
60-69 years	Female	Employed (including full time and part time and self-employed)	Very good	Same day	7-12 weeks	Self	Low back,Hip/thigh		12
50-59 years	Female	Employed (including full time and part time and self-employed)	Good	1 day	0-6 weeks	Self	Low back		42
30-39 years	Female	Retired	Very good	Same day	7-12 weeks	Self	Shoulder,Upper back		6
70-79 years	Male	Employed (including full time and part time and self-employed)	Good	Same day	0-6 weeks	Self	Low back		46
30-39 years	Male	Retired	Very good	3 days	0-6 weeks	Self	Low back		34
60-69 years	Male	School or full time education	Very good	4-6 days	0-6 weeks	Health insurance company	Shoulder,Low back		40
60-69 years	Male	Employed (including full time and part time and self-employed)	Very good	2 days	0-6 weeks	Health insurance company	Neck,Shoulder,Upper back		42
50-59 years	Female	Retired	Good	1 day	0-6 weeks	Self	Low back,Hip/thigh,Ankle/foot		35
30-39 years	Female	Employed (including full time and part time and self-employed)	Very good	4-6 days	13 weeks or more	Missing	Neck,Shoulder		3
60-69 years	Male	Employed (including full time and part time and self-employed)	Good	Same day	13 weeks or more	Self	Abdomen,Upper back,Low back,Hip/thigh		31
60-69 years	Female	Retired	Very good	2 days	0-6 weeks	Self	Low back		49
30-39 years	Female	Employed (including full time and part time and self-employed)	Very good	4-6 days	7-12 weeks	Self	Shoulder		14
50-59 years	Female	Employed (including full time and part time and self-employed)	Very good	1 day	0-6 weeks	Self,Health insurance company	Head,Neck,Shoulder,Upper back,Low back		39
40-49 years	Female	Retired	Good	3 days	0-6 weeks	Self	Neck		9
60-69 years	Female	Employed (including full time and part time and self-employed)	Good	1 day	7-12 weeks	Self	Head,Neck,Shoulder,Upper back		21
60-69 years	Female	Employed (including full time and part time and self-employed)	Very good	1 day	13 weeks or more	Self	Low back,Hip/thigh		15
60-69 years	Female	Retired	Very good	4-6 days	7-12 weeks	Self	Low back		39
70-79 years	Female	Employed (including full time and part time and self-employed)	Good	2 days	13 weeks or more	Self	Hip/thigh		17
60-69 years	Male	Retired	Very good	2 days	13 weeks or more	Self	Neck,Shoulder,Chest,Low back,Knee		36
50-59 years	Female	Employed (including full time and part time and self-employed)	Very good	Same day	0-6 weeks	Health insurance company	Low back,Hip/thigh		47
60-69 years	Male	Employed (including full time and part time and self-employed)	Good	Same day	0-6 weeks	Self	Low back		60
30-39 years	Female	Employed (including full time and part time and self-employed)	Very good	4-6 days	0-6 weeks	Self	Hip/thigh		34
60-69 years	Male	Employed (including full time and part time and self-employed)	Very good	2 days	0-6 weeks	Self	Neck,Low back		51
70-79 years	Female	Retired	Very good	4-6 days	13 weeks or more	Self	Head,Neck,Shoulder		31
60-69 years	Female	Employed (including full time and part time and self-employed)	Very good	2 days	13 weeks or more	Self	Neck		24
70-79 years	Female	Employed (including full time and part time and self-employed)	Very good	Same day	13 weeks or more	Self	Neck,Low back,Hip/thigh,Knee		22
40-49 years	Female	Employed (including full time and part time and self-employed)	Good	Same day	0-6 weeks	Self,Health insurance company	Low back,Hip/thigh		35
50-59 years	Female	Retired	Very good	4-6 days	0-6 weeks	Missing	Ankle/foot		27
60-69 years	Female	Employed (including full time and part time and self-employed)	Very good	Same day	7-12 weeks	Self	Ankle/foot		34
60-69 years	Male	Retired	Very good	2 days	0-6 weeks	Self	Low back,Hip/thigh		26
50-59 years	Male	Retired	Fair	4-6 days	13 weeks or more	Self	Upper back		43
40-49 years	Female	Retired	Very good	4-6 days	0-6 weeks	Self	Shoulder,Wrist/hand		35
40-49 years	Female	Unemployed	Very good	1 day	0-6 weeks	Self	Neck,Upper back,Low back		33
70-79 years	Male	Retired	Good	4-6 days	7-12 weeks	Self,Health insurance company	Low back		7
40-49 years	Male	Employed (including full time and part time and self-employed)	Bad	4-6 days	0-6 weeks	Self	Head,Neck,Shoulder		16
40-49 years	Female	Retired	Good	7 days or more	0-6 weeks	Self	Low back		14
50-59 years	Female	Retired	Very good	4-6 days	13 weeks or more	Health insurance company	Neck,Shoulder,Elbow,Wrist/hand,Upper back,Low back,Hip/thigh,Knee,Ankle/foot		28
60-69 years	Male	Retired	Very good	1 day	13 weeks or more	Health insurance company	Neck,Shoulder,Upper back		33
40-49 years	Female	Retired	Very good	7 days or more	7-12 weeks	Self	Low back,Hip/thigh		26
40-49 years	Male	Employed (including full time and part time and self-employed)	Very good	1 day	13 weeks or more	Self	Neck,Shoulder,Upper back		44
60-69 years	Female	Employed (including full time and part time and self-employed)	Very good	1 day	13 weeks or more	Self	Head,Neck,Shoulder,Chest,Upper back,Low back,Ankle/foot		28
60-69 years	Male	Retired	Very good	4-6 days	0-6 weeks	Self	Low back		38
18-29 years	Female	Retired	Fair	1 day	0-6 weeks	Self	Elbow,Wrist/hand		11
30-39 years	Female	Employed (including full time and part time and self-employed)	Very good	Same day	13 weeks or more	Self	Neck,Shoulder		6
60-69 years	Male	Employed (including full time and part time and self-employed)	Good	7 days or more	13 weeks or more	Self	Head,Neck		9
50-59 years	Female	Employed (including full time and part time and self-employed)	Good	Same day	0-6 weeks	Self	Head, Neck,Shoulder		45
40-49 years	Male	Retired	Fair	4-6 days	13 weeks or more	Self	Wrist/hand,Low back,Hip/thigh,Knee,Ankle/foot		21
40-49 years	Female	Employed (including full time and part time and self-employed)	Fair	Same day	13 weeks or more	Self	Low back		48
30-39 years	Male	Employed (including full time and part time and self-employed)	Fair	4-6 days	7-12 weeks	Self	Head,Neck,Upper back		21
40-49 years	Female	Employed (including full time and part time and self-employed)	Very good	2 days	13 weeks or more	Self	Head,Neck,Other		17
70-79 years	Male	Employed (including full time and part time and self-employed)	Good	Same day	13 weeks or more	Self	Low back		23
18-29 years	Female	Employed (including full time and part time and self-employed)	Fair	Same day	0-6 weeks	Self	Head,Neck,Shoulder		40
50-59 years	Female	Employed (including full time and part time and self-employed)	Good	1 day	0-6 weeks	Self	Low back		19
50-59 years	Female	Retired	Very good	1 day	13 weeks or more	Self	Hip/thigh		50
50-59 years	Female	Employed (including full time and part time and self-employed)	Very good	2 days	7-12 weeks	Self	Low back,Hip/thigh,Knee		53
30-39 years	Female	Employed (including full time and part time and self-employed)	Very good	3 days	0-6 weeks	Self	Low back		14
60-69 years	Male	Employed (including full time and part time and self-employed)	Very good	2 days	0-6 weeks	Self	Low back		50
30-39 years	Female	Retired	Very good	Same day	0-6 weeks	Self	Low back		28
40-49 years	Male	Employed (including full time and part time and self-employed)	Very good	1 day	0-6 weeks	Self	Low back		16
70-79 years	Male	Employed (including full time and part time and self-employed)	Very good	2 days	0-6 weeks	Self	Elbow,Wrist/hand		20
60-69 years	Male	Employed (including full time and part time and self-employed)	Good	Same day	13 weeks or more	Self	Upper back,Low back,Knee		25
70-79 years	Male	Employed (including full time and part time and self-employed)	Very good	Same day	0-6 weeks	Self,Health insurance company	Low back		42
40-49 years	Female	Employed (including full time and part time and self-employed)	Good	1 day	7-12 weeks	Self	Upper back,Low back		11
50-59 years	Male	Employed (including full time and part time and self-employed)	Very good	7 days or more	13 weeks or more	Self	Head		14
30-39 years	Male	Employed (including full time and part time and self-employed)	Very good	2 days	0-6 weeks	Self	Other		42
50-59 years	Male	Employed (including full time and part time and self-employed)	Good	2 days	13 weeks or more	Self	Low back		22
30-39 years	Female	Employed (including full time and part time and self-employed)	Very good	4-6 days	13 weeks or more	Self	Hip/thigh		10
50-59 years	Male	Employed (including full time and part time and self-employed)	Very good	1 day	0-6 weeks	Self,Health insurance company	Low back		21
60-69 years	Female	Employed (including full time and part time and self-employed)	Good	7 days or more	13 weeks or more	Missing	Abdomen		26
40-49 years	Male	Retired	Very good	1 day	0-6 weeks	Self,Health insurance company	Neck,Upper back,Low back		33
18-29 years	Female	Employed (including full time and part time and self-employed)	Very good	7 days or more	13 weeks or more	Self	Low back		26
50-59 years	Female	Looking after home/family	Good	1 day	0-6 weeks	Self	Upper back		12
40-49 years	Male	Retired	Very good	3 days	7-12 weeks	Self	Hip/thigh,Other		24
60-69 years	Male	Employed (including full time and part time and self-employed)	Good	2 days	0-6 weeks	Self	Low back		46
40-49 years	Female	Retired	Very good	4-6 days	13 weeks or more	Self	Neck,Shoulder,Low back		33
18-29 years	Female	Employed (including full time and part time and self-employed)	Very good	7 days or more	0-6 weeks	Self	Low back		57
40-49 years	Male	Employed (including full time and part time and self-employed)	Good	1 day	13 weeks or more	Health insurance company	Neck		53
60-69 years	Male	Employed (including full time and part time and self-employed)	Very good	1 day	0-6 weeks	Self	Other		25
40-49 years	Male	Employed (including full time and part time and self-employed)	Good	1 day	13 weeks or more	Self	Upper back,Low back,Hip/thigh,Ankle/foot		37
18-29 years	Female	Employed (including full time and part time and self-employed)	Very good	4-6 days	13 weeks or more	Self	Low back		22
50-59 years	Male	Employed (including full time and part time and self-employed)	Fair	2 days	0-6 weeks	Self	Shoulder,Upper back,Low back		43
70-79 years	Female	Retired	Very good	7 days or more	13 weeks or more	Self	Neck,Shoulder,Ankle/foot,Other		16
50-59 years	Male	Employed (including full time and part time and self-employed)	Good	1 day	13 weeks or more	Self	Head,Neck,Shoulder,Elbow,Wrist/hand,Chest,Abdomen,Upper back,Low back,Hip/thigh,Knee,Ankle/foot,Other		45
50-59 years	Male	School or full time education	Good	1 day	0-6 weeks	Self	Low back,Hip/thigh,Knee		2
18-29 years	Female	Looking after home/family	Fair	4-6 days	0-6 weeks	Self	Low back,Hip/thigh,Knee		32
60-69 years	Female	Employed (including full time and part time and self-employed)	Very good	1 day	7-12 weeks	Self	Neck,Shoulder		5
80-89 years	Male	Employed (including full time and part time and self-employed)	Good	4-6 days	13 weeks or more	Self	Other		12
30-39 years	Male	Employed (including full time and part time and self-employed)	Very good	3 days	0-6 weeks	Self	Neck,Shoulder,Wrist/hand,Upper back,Low back		26
60-69 years	Female	Retired	Very good	4-6 days	0-6 weeks	Self	Neck,Shoulder,Upper back		15
60-69 years	Female	Employed (including full time and part time and self-employed)	Very good	2 days	0-6 weeks	Self,Health insurance company	Knee		57
30-39 years	Male	Employed (including full time and part time and self-employed)	Good	1 day	13 weeks or more	Self	Low back		39
50-59 years	Female	Employed (including full time and part time and self-employed)	Very good	3 days	7-12 weeks	Missing	Low back,Hip/thigh		19
18-29 years	Female	Employed (including full time and part time and self-employed)	Very good	Same day	13 weeks or more	Self	Shoulder,Ankle/foot		53
30-39 years	Male	Employed (including full time and part time and self-employed)	Good	Same day	0-6 weeks	Self	Low back		16
18-29 years	Male	Retired	Very good	Same day	13 weeks or more	Self,Health insurance company	Neck,Shoulder,Upper back		35
70-79 years	Female	Employed (including full time and part time and self-employed)	Very good	Same day	0-6 weeks	Self	Neck,Shoulder		24
60-69 years	Male	Employed (including full time and part time and self-employed)	Very good	1 day	7-12 weeks	Self	Ankle/foot		30
40-49 years	Male	Retired	Very good	3 days	13 weeks or more	Self	Neck,Shoulder,Low back,Hip/thigh,Knee		4
30-39 years	Female	Retired	Very good	1 day	13 weeks or more	Self	Neck,Shoulder,Chest		24
40-49 years	Male	Other	Very good	2 days	13 weeks or more	Self	Neck		48
80-89 years	Male	Retired	Very good	Same day	13 weeks or more	Self	Head,Neck,Shoulder		38
40-49 years	Female	Employed (including full time and part time and self-employed)	Good	Same day	13 weeks or more	Self	Hip/thigh		34
60-69 years	Female	Retired	Very good	3 days	13 weeks or more	Self	Upper back		37
70-79 years	Female	Retired	Good	Same day	13 weeks or more	Self	Neck,Low back,Hip/thigh		41
40-49 years	Female	Employed (including full time and part time and self-employed)	Good	Same day	13 weeks or more	Self	Neck,Shoulder		41
70-79 years	Male	Employed (including full time and part time and self-employed)	Good	Same day	0-6 weeks	Self	Neck,Shoulder		35
40-49 years	Male	Employed (including full time and part time and self-employed)	Very good	Same day	0-6 weeks	Self	Other		40
70-79 years	Female	Employed (including full time and part time and self-employed)	Fair	1 day	13 weeks or more	Self	Hip/thigh,Knee,Ankle/foot		27
50-59 years	Female	Employed (including full time and part time and self-employed)	Good	2 days	7-12 weeks	Self	Upper back		39
50-59 years	Male	Retired	Very good	2 days	0-6 weeks	Self	Shoulder,Low back,Hip/thigh		18
50-59 years	Female	Employed (including full time and part time and self-employed)	Good	Same day	7-12 weeks	Self	Neck,Shoulder		18
60-69 years	Female	Employed (including full time and part time and self-employed)	Good	1 day	0-6 weeks	Self	Shoulder		27
30-39 years	Female	Employed (including full time and part time and self-employed)	Very good	2 days	13 weeks or more	Self	Neck,Shoulder,Upper back,Hip/thigh		29
60-69 years	Female	Employed (including full time and part time and self-employed)	Fair	Same day	13 weeks or more	Self	Neck,Shoulder		14
50-59 years	Female	Retired	Very good	Same day	0-6 weeks	Self	Low back,Hip/thigh		25
30-39 years	Male	Employed (including full time and part time and self-employed)	Bad	4-6 days	13 weeks or more	Self	Hip/thigh		38
60-69 years	Male	Retired	Very good	1 day	0-6 weeks	Self	Low back,Other		24
70-79 years	Male	Retired	Good	1 day	0-6 weeks	Self	Shoulder		38
60-69 years	Male	Employed (including full time and part time and self-employed)	Very good	1 day	13 weeks or more	Self	Neck		50
50-59 years	Male	Employed (including full time and part time and self-employed)	Very good	2 days	0-6 weeks	Self	Low back,Hip/thigh		34
60-69 years	Female	Employed (including full time and part time and self-employed)	Good	2 days	13 weeks or more	Self	Abdomen,Low back,Hip/thigh		22
40-49 years	Female	Retired	Very good	1 day	0-6 weeks	Self	Neck,Shoulder		13
18-29 years	Female	Retired	Very good	2 days	0-6 weeks	Self	Neck,Shoulder		32
50-59 years	Female	Employed (including full time and part time and self-employed)	Very good	2 days	13 weeks or more	Self	Neck,Shoulder		7
18-29 years	Male	Employed (including full time and part time and self-employed)	Good	4-6 days	0-6 weeks	Self	Shoulder		27
40-49 years	Male	Employed (including full time and part time and self-employed)	Good	1 day	13 weeks or more	Self	Shoulder,Upper back,Low back		7
50-59 years	Male	Employed (including full time and part time and self-employed)	Very good	2 days	0-6 weeks	Self	Low back,Hip/thigh		44
60-69 years	Female	Employed (including full time and part time and self-employed)	Good	2 days	0-6 weeks	Self	Neck,Shoulder,Low back,Hip/thigh,Ankle/foot		40
30-39 years	Female	Employed (including full time and part time and self-employed)	Very good	Same day	0-6 weeks	Self	Neck		21
60-69 years	Female	Employed (including full time and part time and self-employed)	Very good	4-6 days	13 weeks or more	Self	Knee		49
50-59 years	Female	Employed (including full time and part time and self-employed)	Very good	Same day	13 weeks or more	Self	Low back,Knee		42
60-69 years	Male	Retired	Good	2 days	0-6 weeks	Self	Neck		41
60-69 years	Female	Employed (including full time and part time and self-employed)	Good	Same day	13 weeks or more	Self	Low back,Hip/thigh		17
30-39 years	Female	Employed (including full time and part time and self-employed)	Very good	Same day	13 weeks or more	Self	Low back		23
30-39 years	Female	Employed (including full time and part time and self-employed)	Very good	Same day	7-12 weeks	Self	Chest,Upper back,Low back,Knee		39
18-29 years	Male	Employed (including full time and part time and self-employed)	Good	3 days	7-12 weeks	Self,Health insurance company	Low back		10
50-59 years	Female	Employed (including full time and part time and self-employed)	Very good	Same day	0-6 weeks	Self	Hip/thigh,Knee		47
50-59 years	Female	Looking after home/family	Very good	1 day	13 weeks or more	Self	Low back		22
40-49 years	Female	School or full time education	Very good	3 days	13 weeks or more	Self	Low back		38
30-39 years	Female	Employed (including full time and part time and self-employed)	Good	1 day	0-6 weeks	Self	Low back		35
40-49 years	Male	Retired	Very good	Same day	0-6 weeks	Self	Upper back,Low back		35
30-39 years	Male	Retired	Good	Same day	0-6 weeks	Self	Head,Neck		32
18-29 years	Male	Employed (including full time and part time and self-employed)	Good	7 days or more	0-6 weeks	Self	Shoulder,Elbow,Abdomen,Upper back,Low back,Hip/thigh,Ankle/foot		32
50-59 years	Female	Retired	Fair	7 days or more	13 weeks or more	Self	Neck,Shoulder,Low back		67
30-39 years	Male	Retired	Very good	7 days or more	13 weeks or more	Self	Neck,Shoulder,Upper back		8
18-29 years	Female	Retired	Very good	4-6 days	13 weeks or more	Self	Neck,Shoulder,Upper back,Low back		38
60-69 years	Female	Employed (including full time and part time and self-employed)	Good	4-6 days	13 weeks or more	Self	Low back		7
70-79 years	Female	Employed (including full time and part time and self-employed)	Very good	1 day	13 weeks or more	Self	Upper back,Low back		34
30-39 years	Female	Employed (including full time and part time and self-employed)	Good	7 days or more	13 weeks or more	Self	Neck,Shoulder		25
30-39 years	Female	Retired	Very good	3 days	0-6 weeks	Self	Head,Neck		48
40-49 years	Female	Employed (including full time and part time and self-employed)	Very good	Same day	13 weeks or more	Self	Shoulder,Upper back,Low back,Other		20
50-59 years	Male	Employed (including full time and part time and self-employed)	Very good	1 day	0-6 weeks	Self	Low back		55
70-79 years	Male	Employed (including full time and part time and self-employed)	Fair	4-6 days	13 weeks or more	Self	Neck		23
50-59 years	Male	Employed (including full time and part time and self-employed)	Good	Same day	0-6 weeks	Health insurance company	Low back,Hip/thigh,Ankle/foot		33
30-39 years	Male	Employed (including full time and part time and self-employed)	Fair	3 days	13 weeks or more	Self	Head,Neck,Shoulder,Low back,Hip/thigh		36
30-39 years	Female	School or full time education	Very good	3 days	13 weeks or more	Self	Low back		33
60-69 years	Male	Employed (including full time and part time and self-employed)	Good	2 days	13 weeks or more	Self	Neck,Shoulder,Upper back		32
60-69 years	Female	Employed (including full time and part time and self-employed)	Fair	Same day	0-6 weeks	Self	Neck		43
30-39 years	Male	Employed (including full time and part time and self-employed)	Very good	2 days	0-6 weeks	Self	Low back,Hip/thigh		13
30-39 years	Male	Employed (including full time and part time and self-employed)	Very good	2 days	13 weeks or more	Self	Head,Neck,Shoulder		37
40-49 years	Female	Retired	Very good	3 days	0-6 weeks	Self	Low back,Hip/thigh		11
50-59 years	Male	Retired	Good	Same day	13 weeks or more	Self	Ankle/foot		21
50-59 years	Female	Employed (including full time and part time and self-employed)	Fair	1 day	13 weeks or more	Self	Neck,Shoulder,Low back,Knee		27
60-69 years	Male	Employed (including full time and part time and self-employed)	Very good	Same day	0-6 weeks	Self	Low back		22
18-29 years	Male	Employed (including full time and part time and self-employed)	Good	2 days	13 weeks or more	Self	Low back		13
40-49 years	Female	Employed (including full time and part time and self-employed)	Fair	2 days	0-6 weeks	Self	Neck,Shoulder,Upper back		40
70-79 years	Male	Retired	Good	4-6 days	13 weeks or more	Self	Neck,Upper back,Low back		48
30-39 years	Female	Employed (including full time and part time and self-employed)	Very good	7 days or more	13 weeks or more	Self	Low back		36
50-59 years	Male	Employed (including full time and part time and self-employed)	Very good	7 days or more	0-6 weeks	Self	Knee		45
50-59 years	Female	Employed (including full time and part time and self-employed)	Good	Same day	0-6 weeks	Self	Low back,Hip/thigh		23
30-39 years	Female	Retired	Very good	2 days	7-12 weeks	Self	Neck,Shoulder,Low back,Hip/thigh,Knee		45
50-59 years	Female	Retired	Fair	Same day	13 weeks or more	Self	Neck,Shoulder,Wrist/hand		11
60-69 years	Male	Employed (including full time and part time and self-employed)	Very good	2 days	0-6 weeks	Self	Shoulder,Wrist/hand		34
50-59 years	Male	Employed (including full time and part time and self-employed)	Very good	Same day	7-12 weeks	Self	Head,Neck,Shoulder,Low back		29
40-49 years	Female	Employed (including full time and part time and self-employed)	Fair	3 days	13 weeks or more	Self	Shoulder		11
40-49 years	Female	Employed (including full time and part time and self-employed)	Good	2 days	13 weeks or more	Self	Neck,Shoulder,Upper back,Low back		45
60-69 years	Female	Employed (including full time and part time and self-employed)	Fair	Same day	7-12 weeks	Self	Neck,Shoulder,Upper back,Low back		16
60-69 years	Male	Employed (including full time and part time and self-employed)	Fair	Same day	7-12 weeks	Self	Low back		32
50-59 years	Male	Employed (including full time and part time and self-employed)	Very good	2 days	7-12 weeks	Self	Neck,Shoulder,Upper back		7
70-79 years	Male	Employed (including full time and part time and self-employed)	Good	3 days	7-12 weeks	Self	Neck,Shoulder		59
40-49 years	Female	Employed (including full time and part time and self-employed)	Good	3 days	0-6 weeks	Self	Shoulder,Chest		49
40-49 years	Male	Employed (including full time and part time and self-employed)	Very good	Same day	0-6 weeks	Self	Upper back		13
40-49 years	Female	Employed (including full time and part time and self-employed)	Good	Same day	0-6 weeks	Self	Low back		19
50-59 years	Female	Employed (including full time and part time and self-employed)	Very good	Same day	0-6 weeks	Self	Neck		39
30-39 years	Female	Employed (including full time and part time and self-employed)	Very good	2 days	7-12 weeks	Self	Neck		47
50-59 years	Female	Employed (including full time and part time and self-employed)	Good	3 days	0-6 weeks	Health insurance company	Low back		15
30-39 years	Male	Long term sickness	Very good	1 day	0-6 weeks	Health insurance company	Low back,Hip/thigh		23
30-39 years	Male	Retired	Good	Same day	0-6 weeks	Self	Neck		60
40-49 years	Female	Other	Very good	2 days	0-6 weeks	Self	Neck		66
50-59 years	Female	Other	Very good	1 day	7-12 weeks	Missing	Neck,Shoulder,Elbow		42
70-79 years	Male	Looking after home/family	Good	1 day	0-6 weeks	Self	Low back		10
60-69 years	Female	Retired	Very good	7 days or more	7-12 weeks	Health insurance company	Hip/thigh,Ankle/foot		41
70-79 years	Female	Employed (including full time and part time and self-employed)	Good	3 days	0-6 weeks	Self	Neck,Low back,Hip/thigh		51
50-59 years	Male	Retired	Very good	7 days or more	13 weeks or more	Self	Neck,Shoulder,Wrist/hand,Low back,Hip/thigh,Ankle/foot		32
60-69 years	Female	Employed (including full time and part time and self-employed)	Good	7 days or more	13 weeks or more	Self	Neck,Low back		39
40-49 years	Male	Employed (including full time and part time and self-employed)	Very good	4-6 days	7-12 weeks	Self	Ankle/foot		7
50-59 years	Male	Employed (including full time and part time and self-employed)	Very good	2 days	0-6 weeks	Self	Shoulder,Upper back		10
40-49 years	Female	Employed (including full time and part time and self-employed)	Fair	4-6 days	7-12 weeks	Self	Low back		19
50-59 years	Female	Employed (including full time and part time and self-employed)	Good	1 day	13 weeks or more	Self	Neck,Low back		5
18-29 years	Male	Employed (including full time and part time and self-employed)	Very good	7 days or more	13 weeks or more	Self	Low back,Hip/thigh		33
60-69 years	Male	Employed (including full time and part time and self-employed)	Good	Same day	0-6 weeks	Self	Upper back,Low back		24
50-59 years	Male	Employed (including full time and part time and self-employed)	Good	3 days	7-12 weeks	Health insurance company	Low back,Hip/thigh,Knee		19
60-69 years	Male	Employed (including full time and part time and self-employed)	Very good	Same day	0-6 weeks	Self	Low back,Hip/thigh		22
30-39 years	Female	Employed (including full time and part time and self-employed)	Very good	1 day	0-6 weeks	Self	Ankle/foot		11
40-49 years	Female	Retired	Good	3 days	0-6 weeks	Self	Low back		54
60-69 years	Male	Employed (including full time and part time and self-employed)	Very good	1 day	13 weeks or more	Self	Shoulder,Low back		49
40-49 years	Female	Retired	Very good	4-6 days	13 weeks or more	Self	Neck		5
18-29 years	Female	Employed (including full time and part time and self-employed)	Very good	7 days or more	13 weeks or more	Self	Head,Neck,Shoulder,Upper back		43
50-59 years	Female	Employed (including full time and part time and self-employed)	Fair	2 days	13 weeks or more	Self	Neck,Shoulder,Upper back,Low back		15
50-59 years	Female	Employed (including full time and part time and self-employed)	Very good	3 days	0-6 weeks	Self	Upper back,Low back		25
50-59 years	Female	Employed (including full time and part time and self-employed)	Good	1 day	13 weeks or more	Self	Low back		11
40-49 years	Female	Employed (including full time and part time and self-employed)	Very good	Same day	0-6 weeks	Self	Low back,Hip/thigh		29
60-69 years	Female	Employed (including full time and part time and self-employed)	Good	Same day	0-6 weeks	Self	Low back,Knee,Ankle/foot		8
40-49 years	Female	Employed (including full time and part time and self-employed)	Good	4-6 days	0-6 weeks	Self	Low back,Hip/thigh		19
60-69 years	Male	Retired	Very good	4-6 days	13 weeks or more	Health insurance company	Upper back,Low back		42
30-39 years	Female	Employed (including full time and part time and self-employed)	Very good	Same day	0-6 weeks	Health insurance company	Upper back,Low back		36
30-39 years	Male	Employed (including full time and part time and self-employed)	Very good	2 days	0-6 weeks	Self	Low back		22
18-29 years	Female	Employed (including full time and part time and self-employed)	Very good	3 days	13 weeks or more	Self	Neck		24
70-79 years	Male	Employed (including full time and part time and self-employed)	Very good	Same day	0-6 weeks	Self	Shoulder,Upper back,Low back,Hip/thigh,Ankle/foot		43
60-69 years	Female	Employed (including full time and part time and self-employed)	Good	7 days or more	7-12 weeks	Self	Low back		12
70-79 years	Female	Employed (including full time and part time and self-employed)	Very good	Same day	0-6 weeks	Self	Neck,Shoulder,Chest,Upper back		19
50-59 years	Female	Employed (including full time and part time and self-employed)	Fair	Same day	0-6 weeks	Self	Low back		45
40-49 years	Female	Employed (including full time and part time and self-employed)	Very good	2 days	0-6 weeks	Self	Neck,Upper back,Low back,Hip/thigh		21
30-39 years	Female	Employed (including full time and part time and self-employed)	Very good	4-6 days	13 weeks or more	Self	Head,Neck,Shoulder		32
50-59 years	Female	Employed (including full time and part time and self-employed)	Very good	Same day	13 weeks or more	Missing	Neck,Shoulder(s)		25
60-69 years	Male	Employed (including full time and part time and self-employed)	Fair	Same day	0-6 weeks	Self,Health insurance company,My employer	Low back		40
40-49 years	Male	Retired	Fair	1 day	0-6 weeks	Self	Hip/thigh(s),Knee(s),Ankle (s)/foot, feet		20
60-69 years	Female	Employed (including full time and part time and self-employed)	Bad	7 days or more	0-6 weeks	Health insurance company	Elbow(s)		12
50-59 years	Female	Employed (including full time and part time and self-employed)	Good	1 day	0-6 weeks	Self	Ankle (s)/foot, feet		49
60-69 years	Male	Employed (including full time and part time and self-employed)	Good	3 days	7-12 weeks	Self	Low back		57
30-39 years	Male	Employed (including full time and part time and self-employed)	Good	7 days or more	0-6 weeks	Self	Low back		37
30-39 years	Female	Employed (including full time and part time and self-employed)	Very good	3 days	13 weeks or more	My employer	Neck,Upper back,Low back		47
40-49 years	Female	Retired	Good	1 day	0-6 weeks	Self	Neck		31
50-59 years	Male	Employed (including full time and part time and self-employed)	Very good	7 days or more	13 weeks or more	Self	Neck,Shoulder(s),Upper back,Low back		40
40-49 years	Female	Other	Good	7 days or more	0-6 weeks	Self	Neck,Low back		35
50-59 years	Male	Retired	Very good	Same day	13 weeks or more	Self	Low back		24
50-59 years	Female	Long term sickness	Good	1 day	13 weeks or more	Self	Low back,Hip/thigh(s),Ankle (s)/foot, feet		13
40-49 years	Male	Employed (including full time and part time and self-employed)	Very good	Same day	13 weeks or more	Self	Neck,Shoulder(s),Low back		35
50-59 years	Female	Employed (including full time and part time and self-employed)	Good	1 day	13 weeks or more	Self	Low back		25
60-69 years	Female	Employed (including full time and part time and self-employed)	Very good	4-6 days	0-6 weeks	Self	Neck,Shoulder(s),Upper back		28
50-59 years	Male	Retired	Very good	1 day	0-6 weeks	Self	Neck,Shoulder(s)		19
60-69 years	Female	Employed (including full time and part time and self-employed)	Good	Same day	13 weeks or more	Missing	Low back		16
50-59 years	Male	Retired	Good	1 day	7-12 weeks	Self	Neck,Low back		8
50-59 years	Female	Employed (including full time and part time and self-employed)	Very good	3 days	0-6 weeks	Self	Shoulder(s),Low back		38
80-89 years	Male	Employed (including full time and part time and self-employed)	Very good	4-6 days	0-6 weeks	Self	Shoulder(s)		20
40-49 years	Female	Employed (including full time and part time and self-employed)	Very good	Same day	0-6 weeks	Self	Low back,Hip/thigh(s),Ankle (s)/foot, feet		6
30-39 years	Male	Employed (including full time and part time and self-employed)	Very good	1 day	0-6 weeks	Self	Shoulder(s),Upper back,Low back		13
40-49 years	Female	Employed (including full time and part time and self-employed)	Good	2 days	0-6 weeks	Health insurance company	Upper back		36
50-59 years	Female	Retired	Good	7 days or more	0-6 weeks	Self	Head/face		12
50-59 years	Female	Employed (including full time and part time and self-employed)	Very good	2 days	13 weeks or more	Self	Ankle (s)/foot, feet		43
60-69 years	Female	Looking after home / family	Very good	3 days	0-6 weeks	Self	Hip/thigh(s)		27
40-49 years	Female	Employed (including full time and part time and self-employed)	Good	2 days	0-6 weeks	Self	Neck,Upper back,Low back		22
50-59 years	Male	Employed (including full time and part time and self-employed)	Fair	1 day	0-6 weeks	Self	Neck,Shoulder(s),Low back,Hip/thigh(s)		35
18-29 years	Female	Employed (including full time and part time and self-employed)	Fair	1 day	0-6 weeks	Self	Shoulder(s)		26
40-49 years	Male	Looking after home / family	Good	4-6 days	13 weeks or more	Missing	Neck		39
50-59 years	Male	Employed (including full time and part time and self-employed)	Very good	1 day	13 weeks or more	Self	Neck,Shoulder(s)		32
50-59 years	Male	Retired	Very good	Same day	0-6 weeks	Self	Hip/thigh(s)		5
60-69 years	Male	Looking after home / family	Very good	Same day	0-6 weeks	Self	Neck,Shoulder(s)		30
30-39 years	Female	Employed (including full time and part time and self-employed)	Very good	4-6 days	0-6 weeks	Self	Low back		34
30-39 years	Male	Employed (including full time and part time and self-employed)	Fair	2 days	13 weeks or more	Self	Shoulder(s),Low back		50
60-69 years	Male	Employed (including full time and part time and self-employed)	Very good	Same day	0-6 weeks	Self	Low back		40
50-59 years	Male	Employed (including full time and part time and self-employed)	Good	1 day	13 weeks or more	Self	Low back,Hip/thigh(s),Ankle (s)/foot, feet		16
50-59 years	Female	Employed (including full time and part time and self-employed)	Good	1 day	0-6 weeks	Self	Low back		42
50-59 years	Male	Employed (including full time and part time and self-employed)	Very good	2 days	13 weeks or more	Self	Low back		45
40-49 years	Female	Employed (including full time and part time and self-employed)	Very good	2 days	0-6 weeks	Self	Low back,Hip/thigh(s)		8
70-79 years	Male	Retired	Very good	Same day	0-6 weeks	Self	Hip/thigh(s)		23
60-69 years	Female	Retired	Good	4-6 days	0-6 weeks	Self	Low back		28
50-59 years	Female	Employed (including full time and part time and self-employed)	Very good	Same day	13 weeks or more	Self	Neck,Shoulder(s),Wrist/hand(s),Upper back		48
50-59 years	Male	Employed (including full time and part time and self-employed)	Very good	Same day	0-6 weeks	Self	Neck,Shoulder(s),Low back		30
60-69 years	Male	Employed (including full time and part time and self-employed)	Very good	Same day	13 weeks or more	Self	Neck,Shoulder(s),Upper back,Low back		25
18-29 years	Female	Employed (including full time and part time and self-employed)	Very good	Same day	0-6 weeks	Self	Low back		38
18-29 years	Female	Employed (including full time and part time and self-employed)	Good	1 day	0-6 weeks	Missing	Shoulder(s), Wrist/hand		47
50-59 years	Male	Employed (including full time and part time and self-employed)	Good	1 day	0-6 weeks	Missing	Head/face,Neck,Shoulder(s),Wrist/hand(s),Upper back,Low back,Hip/thigh(s),Knee(s),Ankle (s)/foot, feet		30
60-69 years	Male	Retired	Bad	3 days	0-6 weeks	Self	Neck		28
50-59 years	Male	Employed (including full time and part time and self-employed)	Very good	Same day	13 weeks or more	Self	Low back,Hip/thigh(s)		63
60-69 years	Female	Employed (including full time and part time and self-employed)	Very good	7 days or more	13 weeks or more	Self	Shoulder(s),Low back,Hip/thigh(s),Knee(s)		18
50-59 years	Male	Employed (including full time and part time and self-employed)	Fair	Same day	13 weeks or more	Self	Low back		27
40-49 years	Female	Employed (including full time and part time and self-employed)	Good	Same day	13 weeks or more	Self,Health insurance company	Neck,Shoulder(s), Chest		24
60-69 years	Male	Employed (including full time and part time and self-employed)	Very good	1 day	0-6 weeks	Self	Hip/thigh(s)		35
60-69 years	Male	Employed (including full time and part time and self-employed)	Good	2 days	0-6 weeks	Self	Low back,Ankle (s)/foot, feet		12
18-29 years	Female	School or full time education	Good	3 days	13 weeks or more	Self	Hip/thigh(s)		59
60-69 years	Female	Employed (including full time and part time and self-employed)	Very good	7 days or more	0-6 weeks	Self	Head/face,Neck,Low back		41
70-79 years	Male	Employed (including full time and part time and self-employed)	Very good	Same day	13 weeks or more	Self	Neck,Shoulder(s),Upper back,Low back		26
50-59 years	Male	Employed (including full time and part time and self-employed)	Good	1 day	13 weeks or more	Missing	Hip/thigh(s)		10
60-69 years	Female	Employed (including full time and part time and self-employed)	Very good	7 days or more	13 weeks or more	Health insurance company	Low back		34
30-39 years	Female	Employed (including full time and part time and self-employed)	Good	Same day	0-6 weeks	Missing	Abdomen/tummy,Hip/thigh(s)		24
18-29 years	Male	Employed (including full time and part time and self-employed)	Very good	1 day	13 weeks or more	Self	Low back		26
60-69 years	Female	Employed (including full time and part time and self-employed)	Good	1 day	7-12 weeks	Self	Upper back, Chest		38
50-59 years	Female	Employed (including full time and part time and self-employed)	Very good	Same day	0-6 weeks	Self	Low back		20
50-59 years	Male	Employed (including full time and part time and self-employed)	Good	1 day	0-6 weeks	Self	Neck,Shoulder(s),Upper back		24
60-69 years	Male	Employed (including full time and part time and self-employed)	Very good	4-6 days	0-6 weeks	Self	Neck,Shoulder(s),Elbow(s)		43
50-59 years	Female	Employed (including full time and part time and self-employed)	Good	7 days or more	13 weeks or more	Self	Neck,Shoulder(s),Wrist/hand(s),Chest		22
70-79 years	Male	Employed (including full time and part time and self-employed)	Very good	4-6 days	13 weeks or more	Missing	Neck,Upper back,Low back		42
30-39 years	Male	Employed (including full time and part time and self-employed)	Good	7 days or more	13 weeks or more	Self	Neck,Shoulder(s),Upper back,Low back		59
18-29 years	Female	Looking after home / family	Good	1 day	13 weeks or more	Self	Low back,Hip/thigh(s)		25
50-59 years	Male	Employed (including full time and part time and self-employed)	Very good	Same day	7-12 weeks	Self	Neck,Shoulder(s),Upper back,Low back,Knee(s)		11
40-49 years	Male	Employed (including full time and part time and self-employed)	Good	1 day	0-6 weeks	Self	Neck,Shoulder(s),Elbow(s),Wrist/hand(s)		17
60-69 years	Female	Employed (including full time and part time and self-employed)	Very good	7 days or more	13 weeks or more	Self	Head/face,Neck,Shoulder(s)		28
60-69 years	Female	Employed (including full time and part time and self-employed)	Very good	1 day	0-6 weeks	Self	Neck,Chest		26
50-59 years	Female	Employed (including full time and part time and self-employed)	Very good	4-6 days	0-6 weeks	Self	Low back		29
40-49 years	Female	Employed (including full time and part time and self-employed)	Fair	7 days or more	7-12 weeks	Self	Hip/thigh(s)		27
18-29 years	Male	Employed (including full time and part time and self-employed)	Good	1 day	0-6 weeks	Self	Low back		46
40-49 years	Male	Retired	Very good	1 day	0-6 weeks	Self	Head/face,Neck,Upper back,Low back,Knee(s)		28
18-29 years	Female	Retired	Very good	4-6 days	0-6 weeks	Self	Low back,Hip/thigh(s)		18
18-29 years	Female	Employed (including full time and part time and self-employed)	Good	1 day	7-12 weeks	Self	Neck,Shoulder(s), Upper back		52
50-59 years	Male	Employed (including full time and part time and self-employed)	Very good	7 days or more	0-6 weeks	Self	Low back,Hip/thigh(s)		35
50-59 years	Female	Employed (including full time and part time and self-employed)	Very good	7 days or more	13 weeks or more	Missing	Neck,Shoulder(s),Upper back,Other		21
30-39 years	Female	Retired	Very good	1 day	0-6 weeks	Self	Shoulder(s), Upper back		19
60-69 years	Female	Retired	Very good	4-6 days	13 weeks or more	Self	Neck,Shoulder(s),Upper back,Low back,Hip/thigh(s)		36
18-29 years	Female	Employed (including full time and part time and self-employed)	Very good	Same day	7-12 weeks	Self	Low back		3
30-39 years	Female	Employed (including full time and part time and self-employed)	Very good	2 days	13 weeks or more	Self	Abdomen/tummy		14
60-69 years	Male	Retired	Bad	2 days	13 weeks or more	Self	Neck,Shoulder(s),Low back		26
40-49 years	Male	Employed (including full time and part time and self-employed)	Very good	Same day	0-6 weeks	Self	Knee(s)		45
30-39 years	Male	Retired	Very good	Same day	0-6 weeks	Self	Neck,Upper back, Wrist/hand		29
30-39 years	Male	Employed (including full time and part time and self-employed)	Good	Same day	0-6 weeks	Self	Neck, Upper back		40
30-39 years	Male	Employed (including full time and part time and self-employed)	Very good	2 days	13 weeks or more	Health insurance company	Low back,Other, Chest		37
40-49 years	Female	Employed (including full time and part time and self-employed)	Good	1 day	0-6 weeks	Self	Neck,Shoulder(s),Low back		47
18-29 years	Female	Employed (including full time and part time and self-employed)	Very good	4-6 days	13 weeks or more	Self	Neck,Upper back,Low back		50
40-49 years	Female	Retired	Good	4-6 days	0-6 weeks	Health insurance company	Neck,Shoulder(s),Wrist/hand(s),Upper back		39
60-69 years	Female	Employed (including full time and part time and self-employed)	Very good	3 days	13 weeks or more	Self	Low back		23
18-29 years	Male	Unemployed	Very good	3 days	13 weeks or more	Self	Neck,Shoulder(s),Upper back,Hip/thigh(s)		32
30-39 years	Male	Retired	Good	Same day	0-6 weeks	Self	Neck,Shoulder(s),Other		26
18-29 years	Male	Retired	Very good	3 days	0-6 weeks	Self	Neck,Low back, Upper back		36
40-49 years	Female	Employed (including full time and part time and self-employed)	Good	4-6 days	13 weeks or more	Self	Shoulder(s),Low back,Knee(s)		22
70-79 years	Female	Employed (including full time and part time and self-employed)	Very good	2 days	13 weeks or more	Self	Low back,Hip/thigh(s)		52
60-69 years	Female	Employed (including full time and part time and self-employed)	Bad	7 days or more	0-6 weeks	Self	Ankle (s)/foot, feet		15
50-59 years	Female	Employed (including full time and part time and self-employed)	Very good	4-6 days	13 weeks or more	Self	Neck,Shoulder(s),Low back,Hip/thigh(s)		26
30-39 years	Male	Employed (including full time and part time and self-employed)	Very good	3 days	13 weeks or more	Self	Low back		16
40-49 years	Female	Employed (including full time and part time and self-employed)	Good	1 day	13 weeks or more	Self	Upper back,Low back		34
40-49 years	Female	Other	Very good	2 days	0-6 weeks	Self	Upper back		16
30-39 years	Female	Employed (including full time and part time and self-employed)	Very good	1 day	0-6 weeks		Neck,Upper back		47
70-79 years	Male	Employed (including full time and part time and self-employed)	Fair	3 days	0-6 weeks		Neck,Upper back,Hip/thigh(s)		37
50-59 years	Female	Employed (including full time and part time and self-employed)	Good	Same day	0-6 weeks		Low back,Ankle (s)/foot, feet		26
70-79 years	Female	Retired	Fair	3 days	0-6 weeks		Shoulder(s),Low back		42
70-79 years	Female	Employed (including full time and part time and self-employed)	Very good	1 day	13 weeks or more		Knee(s)		46
40-49 years	Female	School or full time education	Very good	1 day	0-6 weeks		Neck,Shoulder(s),Elbow(s),Upper back,Low back,Hip/thigh(s),Knee(s),Ankle (s)/foot, feet		30
30-39 years	Male	Employed (including full time and part time and self-employed)	Good	4-6 days	0-6 weeks		Shoulder(s)		32
40-49 years	Male	Employed (including full time and part time and self-employed)	Very good	1 day	13 weeks or more		Low back,Hip/thigh(s)		17
40-49 years	Male	Retired	Very good	1 day	13 weeks or more		Neck,Shoulder(s),Low back,Hip/thigh(s),Ankle (s)/foot, feet		30
30-39 years	Female	Employed (including full time and part time and self-employed)	Fair	3 days	13 weeks or more		Neck,Shoulder(s),Upper back,Low back		27
60-69 years	Male	Retired	Very good	2 days	13 weeks or more		Low back,Hip/thigh(s)		23
40-49 years	Female	Other	Very good	Same day	0-6 weeks		Low back		48
50-59 years	Female	Employed (including full time and part time and self-employed)	Very good	4-6 days	13 weeks or more		Head/face		38
40-49 years	Female	Employed (including full time and part time and self-employed)	Good	4-6 days	0-6 weeks		Shoulder(s),Low back,Hip/thigh(s),Ankle (s)/foot, feet		35
70-79 years	Female	Employed (including full time and part time and self-employed)	Very good	1 day	7-12 weeks		Head/face,Neck,Shoulder(s),Low back		25
30-39 years	Female	Employed (including full time and part time and self-employed)	Very good	1 day	13 weeks or more		Shoulder(s),Hip/thigh(s)		19
40-49 years	Female	Employed (including full time and part time and self-employed)	Very good	2 days	13 weeks or more		Ankle (s)/foot, feet		37
60-69 years	Male	Employed (including full time and part time and self-employed)	Good	7 days or more	0-6 weeks		Low back		30
18-29 years	Male	Employed (including full time and part time and self-employed)	Fair	3 days	13 weeks or more		Low back		23
60-69 years	Male	Retired	Good	4-6 days	0-6 weeks		Shoulder(s),Elbow(s),Wrist/hand(s)		26
50-59 years	Male	Other	Very good	4-6 days	0-6 weeks		Neck		41
30-39 years	Female	Employed (including full time and part time and self-employed)	Very good	3 days	0-6 weeks		Low back		47
30-39 years	Male	Employed (including full time and part time and self-employed)	Very good	Same day	0-6 weeks		Neck,Shoulder(s),Upper back		7
30-39 years	Female	Retired	Good	Same day	0-6 weeks		Neck,Shoulder(s),Upper back,Low back		46
60-69 years	Male	Employed (including full time and part time and self-employed)	Very good	Missing	13 weeks or more		Upper back,Low back		61
70-79 years	Male	Unemployed	Good	Same day	0-6 weeks		Low back		26
40-49 years	Female	Employed (including full time and part time and self-employed)	Very good	4-6 days	0-6 weeks		Hip/thigh(s),Knee(s)		18
30-39 years	Male	Employed (including full time and part time and self-employed)	Very good	7 days or more	0-6 weeks		Neck,Upper back		40
50-59 years	Female	Employed (including full time and part time and self-employed)	Very good	Same day	0-6 weeks		Head/face,Shoulder(s),Low back,Knee(s)		30
30-39 years	Male	Employed (including full time and part time and self-employed)	Good	Same day	13 weeks or more		Neck		8
60-69 years	Male	Employed (including full time and part time and self-employed)	Very good	7 days or more	13 weeks or more		Upper back		33
60-69 years	Female	Employed (including full time and part time and self-employed)	Fair	Same day	7-12 weeks		Knee(s)		40
50-59 years	Male	Employed (including full time and part time and self-employed)	Fair	2 days	13 weeks or more		Shoulder(s)		31
50-59 years	Female	Retired	Very good	Same day	7-12 weeks		Ankle (s)/foot, feet		26
18-29 years	Male	Employed (including full time and part time and self-employed)	Very good	4-6 days	0-6 weeks		Low back		56
50-59 years	Female	Employed (including full time and part time and self-employed)	Good	Missing	13 weeks or more		Neck,Shoulder(s)		34
50-59 years	Female	Employed (including full time and part time and self-employed)	Very good	Same day	7-12 weeks		Head/face		44
40-49 years	Female	Employed (including full time and part time and self-employed)	Good	4-6 days	7-12 weeks		Shoulder(s),Low back		5
30-39 years	Male	Employed (including full time and part time and self-employed)	Very good	3 days	13 weeks or more		Neck,Shoulder(s),Elbow(s),Wrist/hand(s),Abdomen/tummy,Low back,Hip/thigh(s),Knee(s)		1
18-29 years	Male	Retired	Good	2 days	0-6 weeks		Shoulder(s)		9
50-59 years	Female	Retired	Very good	Missing	13 weeks or more		Low back		22
18-29 years	Female	Employed (including full time and part time and self-employed)	Very good	1 day	7-12 weeks		Head/face,Neck,Shoulder(s),Upper back,Hip/thigh(s)		8
30-39 years	Female	Employed (including full time and part time and self-employed)	Fair	Same day	7-12 weeks		Hip/thigh(s)		25
40-49 years	Male	Employed (including full time and part time and self-employed)	Good	4-6 days	13 weeks or more		Head/face		50
50-59 years	Male	Employed (including full time and part time and self-employed)	Very good	Same day	7-12 weeks		Neck,Shoulder(s),Upper back,Low back		47
40-49 years	Male	Employed (including full time and part time and self-employed)	Very good	2 days	13 weeks or more		Low back		21
60-69 years	Female	Retired	Very bad	2 days	7-12 weeks		Head/face,Neck,Shoulder(s),Upper back		7
30-39 years	Male	Retired	Good	1 day	0-6 weeks		Low back,Knee(s)		18
80-89 years	Female	Retired	Fair	Same day	7-12 weeks		Low back,Ankle (s)/foot, feet		31
60-69 years	Female	Retired	Fair	7 days or more	7-12 weeks		Neck		36
50-59 years	Female	Retired	Very good	3 days	0-6 weeks		Low back		30
40-49 years	Female	Employed (including full time and part time and self-employed)	Very good	4-6 days	13 weeks or more		Shoulder(s)		45
40-49 years	Male	Employed (including full time and part time and self-employed)	Very good	2 days	0-6 weeks		Neck,Shoulder(s),Elbow(s),Wrist/hand(s)		49
30-39 years	Female	Employed (including full time and part time and self-employed)	Very good	2 days	13 weeks or more		Low back,Hip/thigh(s)		43
40-49 years	Female	Long term sickness	Very good	Same day	0-6 weeks		Neck,Shoulder(s),Low back,Knee(s)		9
18-29 years	Female	Employed (including full time and part time and self-employed)	Good	3 days	13 weeks or more		Neck,Shoulder(s),Upper back		18
60-69 years	Male	Employed (including full time and part time and self-employed)	Fair	1 day	13 weeks or more		Head/face,Low back		17
60-69 years	Female	Looking after home / family	Good	1 day	0-6 weeks		Low back		47
18-29 years	Female	Employed (including full time and part time and self-employed)	Very good	4-6 days	0-6 weeks		Upper back		40
30-39 years	Female	Retired	Fair	3 days	13 weeks or more		Neck,Shoulder(s)		25
30-39 years	Male	Employed (including full time and part time and self-employed)	Very good	Same day	0-6 weeks		Low back,Hip/thigh(s)		13
30-39 years	Female	Employed (including full time and part time and self-employed)	Good	1 day	13 weeks or more		Neck,Shoulder(s),Upper back		45
50-59 years	Male	Employed (including full time and part time and self-employed)	Good	2 days	7-12 weeks		Neck,Shoulder(s),Elbow(s)		45
40-49 years	Female	Long term sickness	Fair	1 day	0-6 weeks		Upper back,Low back		31
50-59 years	Male	Retired	Good	Same day	13 weeks or more		Upper back,Low back		58
70-79 years	Female	Employed (including full time and part time and self-employed)	Very good	7 days or more	0-6 weeks		Neck,Other		39
30-39 years	Male	Employed (including full time and part time and self-employed)	Very good	4-6 days	7-12 weeks		Neck,Shoulder(s)		62
50-59 years	Male	School or full time education	Good	3 days	0-6 weeks		Low back,Hip/thigh(s)		32
40-49 years	Male	Retired	Very good	4-6 days	0-6 weeks		Head/face,Neck		48
30-39 years	Male	Employed (including full time and part time and self-employed)	Good	2 days	13 weeks or more		Head/face,Neck,Shoulder(s),Low back,Hip/thigh(s)		26
50-59 years	Female	Retired	Fair	1 day	13 weeks or more		Neck		16
60-69 years	Male	Employed (including full time and part time and self-employed)	Very good	1 day	13 weeks or more		Low back		37
40-49 years	Female	Employed (including full time and part time and self-employed)	Very good	4-6 days	0-6 weeks		Neck, Head/face,Low back		42
40-49 years	Male	Unemployed	Very good	3 days	13 weeks or more		Neck,Shoulder(s)		13
70-79 years	Female	Employed (including full time and part time and self-employed)	Very good	1 day	7-12 weeks		Neck,Shoulder(s)		20
40-49 years	Male	Retired	Good	4-6 days	13 weeks or more		Neck,Upper back,Low back,Hip/thigh(s)		52
50-59 years	Female	Employed (including full time and part time and self-employed)	Good	Same day	7-12 weeks		Low back		34
40-49 years	Female	Employed (including full time and part time and self-employed)	Very good	1 day	0-6 weeks		Low back,Hip/thigh(s),Knee(s),Ankle (s)/foot, feet		35
40-49 years	Male	Retired	Good	1 day	0-6 weeks		Shoulder(s),Low back		9
50-59 years	Female	Other	Good	7 days or more	0-6 weeks		Low back		28
70-79 years	Male	Employed (including full time and part time and self-employed)	Very good	4-6 days	0-6 weeks		Neck, Upper back		20
60-69 years	Female	School or full time education	Very good	Same day	0-6 weeks		Low back,Hip/thigh(s),Knee(s)		41
50-59 years	Female	Employed (including full time and part time and self-employed)	Very good	1 day	7-12 weeks		Low back,Hip/thigh(s)		22
60-69 years	Male	Employed (including full time and part time and self-employed)	Good	1 day	0-6 weeks		Low back		43
70-79 years	Male	Employed (including full time and part time and self-employed)	Fair	7 days or more	13 weeks or more		Shoulder(s)		26
50-59 years	Male	Employed (including full time and part time and self-employed)	Good	Same day	7-12 weeks		Low back,Hip/thigh(s)		68
40-49 years	Male	Employed (including full time and part time and self-employed)	Very good	Same day	7-12 weeks		Low back		11
50-59 years	Female	Employed (including full time and part time and self-employed)	Very good	3 days	13 weeks or more		Low back,Hip/thigh(s)		32
40-49 years	Male	School or full time education	Very good	1 day	0-6 weeks		Shoulder(s)		0
70-79 years	Female	Employed (including full time and part time and self-employed)	Good	3 days	13 weeks or more		Low back		33
18-29 years	Male	Employed (including full time and part time and self-employed)	Good	Same day	7-12 weeks		Low back,Hip/thigh(s)		47
50-59 years	Male	Employed (including full time and part time and self-employed)	Very good	4-6 days	0-6 weeks		Shoulder(s),Upper back,Low back		27
50-59 years	Female	Employed (including full time and part time and self-employed)	Very good	4-6 days	0-6 weeks		Low back,Hip/thigh(s)		50
50-59 years	Female	Employed (including full time and part time and self-employed)	Fair	3 days	0-6 weeks		Neck,Shoulder(s),Low back		35
50-59 years	Female	Employed (including full time and part time and self-employed)	Good	Same day	0-6 weeks		Shoulder(s),Wrist/hand(s),Upper back,Low back,Hip/thigh(s),Ankle (s)/foot, feet		36
60-69 years	Male	Other	Very good	1 day	7-12 weeks		Neck,Shoulder(s),Upper back		4
40-49 years	Male	Employed (including full time and part time and self-employed)	Very good	3 days	0-6 weeks		Low back		15
50-59 years	Male	Employed (including full time and part time and self-employed)	Fair	Same day	0-6 weeks		Neck,Shoulder(s),Low back,Ankle (s)/foot, feet		16
50-59 years	Female	Employed (including full time and part time and self-employed)	Good	3 days	13 weeks or more		Low back		19
40-49 years	Male	Employed (including full time and part time and self-employed)	Good	7 days or more	13 weeks or more		Low back		36
30-39 years	Female	Employed (including full time and part time and self-employed)	Very good	Same day	0-6 weeks		Neck,Shoulder(s),Low back		39
40-49 years	Female	Retired	Very good	4-6 days	0-6 weeks		Neck,Upper back,Low back,Knee(s)		18
60-69 years	Female	Employed (including full time and part time and self-employed)	Very good	4-6 days	0-6 weeks		Low back		26
60-69 years	Male	Retired	Fair	1 day	13 weeks or more		Neck,Shoulder(s),Upper back,Low back,Knee(s)		19
40-49 years	Male	Retired	Very good	Same day	0-6 weeks		Neck, Low back		67
30-39 years	Male	Employed (including full time and part time and self-employed)	Good	1 day	13 weeks or more		Low back		10
50-59 years	Female	Employed (including full time and part time and self-employed)	Very good	4-6 days	7-12 weeks		Low back		38
60-69 years	Male	Employed (including full time and part time and self-employed)	Good	1 day	13 weeks or more		Neck, Shoulder(s),Low back,Hip/thigh(s)		20
50-59 years	Female	Employed (including full time and part time and self-employed)	Very good	Same day	0-6 weeks		Neck,Low back,Knee(s)		46
40-49 years	Female	Employed (including full time and part time and self-employed)	Very good	1 day	0-6 weeks		Low back		43
30-39 years	Female	Retired	Good	Same day	13 weeks or more		Low back		28
40-49 years	Female	Retired	Very good	7 days or more	0-6 weeks		Neck,Shoulder(s)		44
40-49 years	Female	Long term sickness	Good	4-6 days	0-6 weeks		Neck,Shoulder(s),Low back		24
40-49 years	Female	Employed (including full time and part time and self-employed)	Very good	1 day	13 weeks or more		Neck,Low back		50
30-39 years	Female	Employed (including full time and part time and self-employed)	Very good	4-6 days	0-6 weeks		Head/face,Neck,Shoulder(s),Wrist/hand(s)		10
30-39 years	Male	Employed (including full time and part time and self-employed)	Very good	2 days	13 weeks or more		Neck		15
60-69 years	Female	Employed (including full time and part time and self-employed)	Good	4-6 days	13 weeks or more		Shoulder(s)		16
40-49 years	Male	Employed (including full time and part time and self-employed)	Good	2 days	7-12 weeks		Neck,Upper back,Low back,Hip/thigh(s)		18
50-59 years	Female	Employed (including full time and part time and self-employed)	Very good	2 days	0-6 weeks		Low back		31
18-29 years	Female	Employed (including full time and part time and self-employed)	Very good	4-6 days	7-12 weeks		Low back		17
40-49 years	Female	Retired	Very good	1 day	0-6 weeks		Neck		21
70-79 years	Male	Employed (including full time and part time and self-employed)	Good	1 day	0-6 weeks		Neck, Shoulder(s),Upper back,Low back		25
30-39 years	Female	Looking after home / family	Very good	Same day	7-12 weeks		Neck,Low back		24
40-49 years	Female	Employed (including full time and part time and self-employed)	Very good	7 days or more	13 weeks or more		Low back		22
18-29 years	Female	Employed (including full time and part time and self-employed)	Good	3 days	13 weeks or more		Neck, Upper back,Low back		51
60-69 years	Male	Employed (including full time and part time and self-employed)	Good	2 days	0-6 weeks		Abdomen/tummy,Other		57
18-29 years	Male	Employed (including full time and part time and self-employed)	Very good	2 days	0-6 weeks		Neck,Low back		29
60-69 years	Female	Employed (including full time and part time and self-employed)	Very good	Same day	0-6 weeks		Neck,Wrist/hand(s),Upper back,Low back,Other		45
50-59 years	Male	Employed (including full time and part time and self-employed)	Very good	4-6 days	7-12 weeks		Neck,Shoulder(s),Upper back		24
30-39 years	Female	Employed (including full time and part time and self-employed)	Very good	Same day	13 weeks or more		Shoulder(s),Wrist/hand(s),Low back		24
30-39 years	Female	Retired	Very good	3 days	7-12 weeks		Head/face,Neck,Shoulder(s),Upper back		20
30-39 years	Female	Employed (including full time and part time and self-employed)	Very good	4-6 days	13 weeks or more		Shoulder(s),Elbow(s),Wrist/hand(s),Low back		30
60-69 years	Female	Employed (including full time and part time and self-employed)	Fair	7 days or more	0-6 weeks		Hip/thigh(s),Knee(s)		15
50-59 years	Female	Employed (including full time and part time and self-employed)	Good	4-6 days	0-6 weeks		Head/face,Neck,Elbow(s),Wrist/hand(s),Upper back		25
40-49 years	Female	Employed (including full time and part time and self-employed)	Very good	1 day	0-6 weeks		Neck,Shoulder(s),Low back		50
70-79 years	Male	Employed (including full time and part time and self-employed)	Very good	2 days	7-12 weeks		Neck,Shoulder(s),Ankle (s)/foot, feet		4
50-59 years	Male	Retired	Very good	4-6 days	13 weeks or more		Head/face,Neck		11
40-49 years	Male	Retired	Good	2 days	13 weeks or more		Neck,Shoulder(s),Upper back,Low back		35
30-39 years	Female	Employed (including full time and part time and self-employed)	Very good	Same day	13 weeks or more		Hip/thigh(s)		23
50-59 years	Female	Retired	Fair	1 day	13 weeks or more		Low back,Hip/thigh(s),Ankle (s)/foot, feet		26
30-39 years	Female	Retired	Good	Same day	0-6 weeks		Head/face,Neck,Shoulder(s),Low back,Knee(s)		53
60-69 years	Male	Employed (including full time and part time and self-employed)	Very good	3 days	13 weeks or more		Hip/thigh(s)		46
60-69 years	Male	Employed (including full time and part time and self-employed)	Good	2 days	13 weeks or more		Neck,Shoulder(s),Upper back,Low back		20
50-59 years	Female	Employed (including full time and part time and self-employed)	Very good	2 days	13 weeks or more		Neck,Shoulder(s),Upper back		61
50-59 years	Male	Employed (including full time and part time and self-employed)	Good	2 days	0-6 weeks		Low back		4
18-29 years	Female	Retired	Very good	1 day	0-6 weeks		Neck,Shoulder(s),Upper back,Low back,Knee(s),Other		47
50-59 years	Female	Employed (including full time and part time and self-employed)	Very good	3 days	13 weeks or more		Low back,Hip/thigh(s)		27
30-39 years	Female	Employed (including full time and part time and self-employed)	Good	3 days	0-6 weeks		Low back		17
50-59 years	Female	Employed (including full time and part time and self-employed)	Very good	Same day	0-6 weeks		Low back		24
40-49 years	Female	Employed (including full time and part time and self-employed)	Fair	2 days	0-6 weeks		Neck,Shoulder(s),Wrist/hand(s),Upper back,Low back,Knee(s)		38
30-39 years	Male	Employed (including full time and part time and self-employed)	Very good	4-6 days	13 weeks or more		Neck,Shoulder(s)		66
18-29 years	Female	Retired	Good	1 day	7-12 weeks		Low back		19
50-59 years	Male	Employed (including full time and part time and self-employed)	Very good	4-6 days	7-12 weeks		Low back		52
18-29 years	Female	Employed (including full time and part time and self-employed)	Good	2 days	0-6 weeks		Low back		1
30-39 years	Male	Employed (including full time and part time and self-employed)	Good	Same day	0-6 weeks		Neck, Shoulder(s)		13
40-49 years	Female	Employed (including full time and part time and self-employed)	Fair	Same day	13 weeks or more		Low back,Hip/thigh(s),Knee(s)		43
50-59 years	Male	Looking after home / family	Good	4-6 days	13 weeks or more		Neck,Shoulder(s),Upper back		30
40-49 years	Male	Employed (including full time and part time and self-employed)	Very good	3 days	13 weeks or more		Neck,Shoulder(s)		54
60-69 years	Male	Employed (including full time and part time and self-employed)	Good	Same day	0-6 weeks		Head/face,Neck,Hip/thigh(s)		48
30-39 years	Female	Employed (including full time and part time and self-employed)	Good	Missing	0-6 weeks		Neck,Shoulder(s),Wrist/hand(s),Upper back,Low back,Hip/thigh(s)		14
80-89 years	Female	Employed (including full time and part time and self-employed)	Very good	7 days or more	13 weeks or more		Low back,Hip/thigh(s)		15
60-69 years	Female	Employed (including full time and part time and self-employed)	Good	Same day	0-6 weeks		Neck,Shoulder(s),Upper back		44
50-59 years	Female	Employed (including full time and part time and self-employed)	Very good	1 day	0-6 weeks		Neck, Shoulder(s)		6
40-49 years	Male	Employed (including full time and part time and self-employed)	Very good	Same day	13 weeks or more		Neck,Knee(s)		28
40-49 years	Male	Retired	Very good	Same day	0-6 weeks		Low back,Knee(s)		15
30-39 years	Female	Employed (including full time and part time and self-employed)	Very good	1 day	0-6 weeks		Ankle (s)/foot, feet		15
40-49 years	Female	Employed (including full time and part time and self-employed)	Good	3 days	0-6 weeks		Neck,Shoulder(s),Upper back,Low back		47
80-89 years	Female	Retired	Very good	Same day	7-12 weeks		Neck,Shoulder(s)		52
60-69 years	Female	Employed (including full time and part time and self-employed)	Fair	Same day	13 weeks or more		Low back,Hip/thigh(s)		3
60-69 years	Female	Employed (including full time and part time and self-employed)	Good	3 days	7-12 weeks		Neck,Shoulder(s),Abdomen/tummy,Upper back,Low back		43
18-29 years	Female	Employed (including full time and part time and self-employed)	Very good	Same day	13 weeks or more		Low back		27
30-39 years	Female	Employed (including full time and part time and self-employed)	Good	1 day	0-6 weeks		Shoulder(s),Hip/thigh(s)		51
30-39 years	Female	Employed (including full time and part time and self-employed)	Very good	4-6 days	0-6 weeks		Neck,Shoulder(s),Elbow(s),Chest,Abdomen/tummy,Low back,Hip/thigh(s)		57
30-39 years	Female	Employed (including full time and part time and self-employed)	Very good	3 days	13 weeks or more		Low back		29
50-59 years	Male	Employed (including full time and part time and self-employed)	Very good	Same day	0-6 weeks		Knee(s)		43
40-49 years	Male	Employed (including full time and part time and self-employed)	Very good	4-6 days	13 weeks or more		Head/face,Neck,Shoulder(s),Wrist/hand(s),Low back,Knee(s),Ankle (s)/foot, feet		38
50-59 years	Female	Employed (including full time and part time and self-employed)	Good	Same day	13 weeks or more		Low back		39
70-79 years	Female	Employed (including full time and part time and self-employed)	Fair	Same day	7-12 weeks		Shoulder(s),Elbow(s)		28
30-39 years	Male	Retired	Good	3 days	0-6 weeks		Low back		53
50-59 years	Female	Employed (including full time and part time and self-employed)	Very good	Same day	0-6 weeks		Low back,Hip/thigh(s)		47
18-29 years	Female	Employed (including full time and part time and self-employed)	Good	1 day	0-6 weeks		Low back,Ankle (s)/foot, feet		52
40-49 years	Female	Employed (including full time and part time and self-employed)	Very good	Same day	13 weeks or more		Low back,Hip/thigh(s)		26
30-39 years	Male	Employed (including full time and part time and self-employed)	Fair	Same day	0-6 weeks		Neck,Low back		50
90 years and over	Female	Employed (including full time and part time and self-employed)	Good	2 days	13 weeks or more		Neck, Low back		34
40-49 years	Female	Employed (including full time and part time and self-employed)	Very good	7 days or more	0-6 weeks		Neck,Shoulder(s)		21
50-59 years	Female	Employed (including full time and part time and self-employed)	Very good	4-6 days	13 weeks or more		Ankle (s)/foot, feet		6
40-49 years	Male	Employed (including full time and part time and self-employed)	Very good	4-6 days	0-6 weeks		Head/face,Neck		35
40-49 years	Male	Employed (including full time and part time and self-employed)	Good	2 days	0-6 weeks		Hip/thigh(s)		37
70-79 years	Female	Retired	Very good	Same day	0-6 weeks		Upper back		28
40-49 years	Male	School or full time education	Good	Same day	0-6 weeks		Neck,Shoulder(s),Upper back,Low back		36
50-59 years	Female	Unemployed	Very good	4-6 days	13 weeks or more		Low back		31
40-49 years	Female	Employed (including full time and part time and self-employed)	Very good	3 days	0-6 weeks		Shoulder(s),Low back		47
40-49 years	Male	Employed (including full time and part time and self-employed)	Very good	Same day	13 weeks or more		Upper back,Low back		24
40-49 years	Female	Employed (including full time and part time and self-employed)	Very good	Same day	0-6 weeks		Low back,Hip/thigh(s)		45
50-59 years	Male	Retired	Fair	1 day	0-6 weeks		Shoulder(s),Upper back		32
90 years and over	Female	Retired	Good	4-6 days	0-6 weeks		Shoulder(s),Upper back,Low back,Knee(s)		9
70-79 years	Male	Employed (including full time and part time and self-employed)	Very good	3 days	13 weeks or more		Neck, Upper back		62
60-69 years	Male	Employed (including full time and part time and self-employed)	Fair	7 days or more	0-6 weeks		Ankle (s)/foot, feet		55
50-59 years	Male	Unemployed	Very good	2 days	0-6 weeks		Neck, Shoulder(s)		49
60-69 years	Female	Employed (including full time and part time and self-employed)	Very good	2 days	7-12 weeks		Upper back		11
70-79 years	Female	Employed (including full time and part time and self-employed)	Good	Same day	13 weeks or more		Abdomen/tummy		13
50-59 years	Female	Employed (including full time and part time and self-employed)	Very good	4-6 days	7-12 weeks		Low back		42
40-49 years	Female	Employed (including full time and part time and self-employed)	Very good	Same day	0-6 weeks		Low back		28
50-59 years	Male	Employed (including full time and part time and self-employed)	Very good	1 day	13 weeks or more		Hip/thigh(s)		22
40-49 years	Male	Retired	Good	Same day	13 weeks or more		Elbow(s)		41
70-79 years	Female	Employed (including full time and part time and self-employed)	Very good	1 day	7-12 weeks		Elbow(s)		17
18-29 years	Female	Retired	Very good	Same day	0-6 weeks		Hip/thigh(s),Knee(s)		45
50-59 years	Male	Retired	Very good	Same day	13 weeks or more		Neck,Shoulder(s),Wrist/hand(s),Upper back,Low back		17
50-59 years	Female	Retired	Good	1 day	0-6 weeks		Neck,Upper back		47
50-59 years	Male	Retired	Good	Same day	7-12 weeks		Upper back, Head/face,Neck,Shoulder(s),Abdomen/tummy,Knee(s)		49
50-59 years	Female	Retired	Very good	2 days	13 weeks or more		Head/face,Neck,Shoulder(s),Chest,Upper back		29
60-69 years	Male	Employed (including full time and part time and self-employed)	Good	Same day	13 weeks or more		Hip/thigh(s)		49
40-49 years	Male	Employed (including full time and part time and self-employed)	Very good	Same day	0-6 weeks		Neck,Shoulder(s)		29
40-49 years	Male	Employed (including full time and part time and self-employed)	Fair	4-6 days	0-6 weeks		Upper back, Neck,Shoulder(s)		59
50-59 years	Female	Retired	Very good	2 days	13 weeks or more		Low back		17
50-59 years	Male	Employed (including full time and part time and self-employed)	Good	1 day	0-6 weeks		Neck		52
40-49 years	Female	Employed (including full time and part time and self-employed)	Very good	3 days	0-6 weeks		Neck,Shoulder(s)		25
60-69 years	Female	Employed (including full time and part time and self-employed)	Very good	4-6 days	0-6 weeks		Neck,Shoulder(s),Low back		25
40-49 years	Male	Employed (including full time and part time and self-employed)	Very good	3 days	13 weeks or more		Neck,Wrist/hand(s),Upper back,Low back,Hip/thigh(s)		21
60-69 years	Male	Employed (including full time and part time and self-employed)	Very good	3 days	7-12 weeks		Neck,Shoulder(s),Elbow(s),Wrist/hand(s),Upper back,Low back,Knee(s),Ankle (s)/foot, feet		30
60-69 years	Female	Employed (including full time and part time and self-employed)	Very good	7 days or more	7-12 weeks		Hip/thigh(s)		10
40-49 years	Female	Retired	Good	1 day	13 weeks or more		Neck,Shoulder(s),Upper back		38
30-39 years	Female	Employed (including full time and part time and self-employed)	Bad	2 days	13 weeks or more		Neck,Low back,Hip/thigh(s),Knee(s)		27
50-59 years	Female	Employed (including full time and part time and self-employed)	Very good	2 days	0-6 weeks		Ankle (s)/foot, feet		6
60-69 years	Female	Employed (including full time and part time and self-employed)	Good	1 day	0-6 weeks		Upper back, Low back		29
50-59 years	Male	Retired	Bad	Same day	0-6 weeks		Neck,Shoulder(s),Low back		50
40-49 years	Male	Employed (including full time and part time and self-employed)	Very good	4-6 days	0-6 weeks		Chest,Upper back		43
70-79 years	Male	Employed (including full time and part time and self-employed)	Very good	1 day	0-6 weeks		Shoulder(s),Ankle (s)/foot, feet		27
70-79 years	Female	Employed (including full time and part time and self-employed)	Good	4-6 days	0-6 weeks		Upper back, Neck,Shoulder(s)		35
40-49 years	Female	Retired	Very good	7 days or more	0-6 weeks		Neck,Shoulder(s),Upper back		10
40-49 years	Female	Looking after home / family	Good	4-6 days	0-6 weeks		Upper back,Low back,Hip/thigh(s),Knee(s)		13
60-69 years	Male	Retired	Very good	3 days	0-6 weeks		Low back, Upper back		45
60-69 years	Male	Employed (including full time and part time and self-employed)	Very good	1 day	0-6 weeks		Low back,Hip/thigh(s)		28
40-49 years	Female	Employed (including full time and part time and self-employed)	Very good	Same day	0-6 weeks		Low back		49
70-79 years	Male	Employed (including full time and part time and self-employed)	Good	1 day	0-6 weeks		Shoulder(s),Low back, Upper back		34
50-59 years	Female	Retired	Good	1 day	7-12 weeks		Elbow(s),Ankle (s)/foot, feet		27
18-29 years	Male	Employed (including full time and part time and self-employed)	Very good	Same day	7-12 weeks		Low back		12
40-49 years	Female	Employed (including full time and part time and self-employed)	Good	1 day	0-6 weeks		Neck,Shoulder(s),Upper back		44
40-49 years	Female	Employed (including full time and part time and self-employed)	Good	7 days or more	13 weeks or more		Head/face,Neck,Shoulder(s),Elbow(s),Other		6
40-49 years	Female	Retired	Very good	Same day	0-6 weeks		Neck,Shoulder(s)		25
60-69 years	Female	Employed (including full time and part time and self-employed)	Very good	2 days	7-12 weeks		Neck,Shoulder(s),Hip/thigh(s),Knee(s)		6
50-59 years	Female	Retired	Very good	3 days	7-12 weeks		Low back, Upper back		21
60-69 years	Female	Employed (including full time and part time and self-employed)	Very good	7 days or more	0-6 weeks		Shoulder(s), Upper back		17
30-39 years	Male	Retired	Very good	1 day	0-6 weeks		Low back		47
30-39 years	Female	Employed (including full time and part time and self-employed)	Good	Same day	13 weeks or more		Neck,Low back,Knee(s)		54
18-29 years	Male	Employed (including full time and part time and self-employed)	Very good	Same day	13 weeks or more		Low back		32
50-59 years	Female	Employed (including full time and part time and self-employed)	Very good	Same day	13 weeks or more		Low back		14
50-59 years	Female	Employed (including full time and part time and self-employed)	Good	Same day	0-6 weeks		Low back,Knee(s)		13
50-59 years	Male	Employed (including full time and part time and self-employed)	Very good	3 days	0-6 weeks		Neck,Shoulder(s),Low back,Hip/thigh(s),Knee(s)		40
50-59 years	Male	Employed (including full time and part time and self-employed)	Good	2 days	7-12 weeks		Low back,Hip/thigh(s)		23
60-69 years	Female	Employed (including full time and part time and self-employed)	Very good	7 days or more	13 weeks or more		Shoulder(s),Other		14
18-29 years	Male	Retired	Very good	Same day	0-6 weeks		Ankle (s)/foot, feet		26
30-39 years	Female	Employed (including full time and part time and self-employed)	Very good	1 day	13 weeks or more		Neck,Shoulder(s),Upper back,Low back,Hip/thigh(s)		25
60-69 years	Female	Employed (including full time and part time and self-employed)	Very good	3 days	13 weeks or more		Neck,Hip/thigh(s)		36
50-59 years	Female	Employed (including full time and part time and self-employed)	Fair	1 day	7-12 weeks		Head/face,Neck,Shoulder(s),Upper back		40
18-29 years	Male	Employed (including full time and part time and self-employed)	Very good	1 day	7-12 weeks		Wrist/hand(s)		26
60-69 years	Female	Looking after home / family	Good	Same day	13 weeks or more		Low back		29
60-69 years	Female	Employed (including full time and part time and self-employed)	Fair	Same day	13 weeks or more		Knee(s)		21
50-59 years	Female	Employed (including full time and part time and self-employed)	Good	4-6 days	0-6 weeks		Low back,Hip/thigh(s)		49
40-49 years	Male	Retired	Good	1 day	0-6 weeks		Knee(s)		40
30-39 years	Female	Employed (including full time and part time and self-employed)	Good	Same day	13 weeks or more		Low back, Upper back		36
50-59 years	Female	Employed (including full time and part time and self-employed)	Very good	Same day	0-6 weeks		Head/face,Upper back,Other		26
30-39 years	Female	Employed (including full time and part time and self-employed)	Very good	2 days	13 weeks or more		Low back		7
50-59 years	Male	Employed (including full time and part time and self-employed)	Fair	Same day	0-6 weeks		Hip/thigh(s)		7
40-49 years	Female	Employed (including full time and part time and self-employed)	Good	2 days	7-12 weeks		Knee(s)		18
60-69 years	Female	Employed (including full time and part time and self-employed)	Good	4-6 days	0-6 weeks		Hip/thigh(s)		4
50-59 years	Female	Employed (including full time and part time and self-employed)	Very good	7 days or more	13 weeks or more		Low back		48
30-39 years	Male	Employed (including full time and part time and self-employed)	Good	4-6 days	0-6 weeks		Neck,Shoulder(s),Low back		31
70-79 years	Male	Retired	Very good	7 days or more	13 weeks or more		Low back,Hip/thigh(s),Knee(s),Ankle (s)/foot, feet		34
70-79 years	Female	Employed (including full time and part time and self-employed)	Good	7 days or more	13 weeks or more		Upper back,Low back		12
60-69 years	Male	Retired	Fair	2 days	13 weeks or more		Hip/thigh(s)		30
60-69 years	Female	Retired	Very good	2 days	0-6 weeks		Low back,Knee(s)		29
60-69 years	Female	Retired	Good	Same day	13 weeks or more		Neck,Shoulder(s),Upper back,Low back		22
60-69 years	Female	Employed (including full time and part time and self-employed)	Good	Same day	13 weeks or more		Low back		43
30-39 years	Female	Employed (including full time and part time and self-employed)	Very good	Same day	0-6 weeks		Low back		55
50-59 years	Female	Retired	Fair	Same day	0-6 weeks		Ankle (s)/foot, feet		31
40-49 years	Female	Employed (including full time and part time and self-employed)	Very good	1 day	7-12 weeks		Low back		15
80-89 years	Male	Employed (including full time and part time and self-employed)	Good	4-6 days	13 weeks or more		Low back		47
70-79 years	Female	Employed (including full time and part time and self-employed)	Good	2 days	0-6 weeks		Neck,Shoulder(s),Upper back		17
50-59 years	Male	Employed (including full time and part time and self-employed)	Very good	Same day	0-6 weeks		Neck,Shoulder(s),Elbow(s),Upper back,Low back,Hip/thigh(s)		31
50-59 years	Female	Employed (including full time and part time and self-employed)	Very good	4-6 days	13 weeks or more		Low back,Knee(s)		0
40-49 years	Female	Looking after home / family	Good	Same day	7-12 weeks		Neck,Shoulder(s), Upper back		52
70-79 years	Female	Employed (including full time and part time and self-employed)	Good	1 day	13 weeks or more		Neck,Low back		36
40-49 years	Male	Employed (including full time and part time and self-employed)	Very good	3 days	0-6 weeks		Shoulder(s),Upper back		13
40-49 years	Male	Employed (including full time and part time and self-employed)	Very good	1 day	7-12 weeks		Low back		48
50-59 years	Female	Employed (including full time and part time and self-employed)	Good	1 day	0-6 weeks		Shoulder(s),Knee(s)		25
60-69 years	Male	Employed (including full time and part time and self-employed)	Good	2 days	0-6 weeks		Low back,Hip/thigh(s)		68
50-59 years	Female	Other	Very good	1 day	0-6 weeks		Low back,Hip/thigh(s),Knee(s)		25
40-49 years	Female	Employed (including full time and part time and self-employed)	Fair	2 days	13 weeks or more		Neck,Upper back		4
80-89 years	Female	Employed (including full time and part time and self-employed)	Good	Same day	7-12 weeks		Low back		51
70-79 years	Female	Employed (including full time and part time and self-employed)	Good	2 days	13 weeks or more		Neck,Shoulder(s),Wrist/hand(s)		44
80-89 years	Female	Retired	Good	1 day	7-12 weeks		Wrist/hand(s),Low back		8
40-49 years	Male	Employed (including full time and part time and self-employed)	Good	Same day	0-6 weeks		Upper back,Low back		23
30-39 years	Female	Employed (including full time and part time and self-employed)	Very good	4-6 days	13 weeks or more		Knee(s)		42
40-49 years	Female	Employed (including full time and part time and self-employed)	Very good	Same day	13 weeks or more		Low back		46
60-69 years	Female	Retired	Good	3 days	0-6 weeks		Low back		18
50-59 years	Female	Retired	Good	4-6 days	0-6 weeks		Low back,Hip/thigh(s),Knee(s)		31
50-59 years	Female	Employed (including full time and part time and self-employed)	Very good	Same day	13 weeks or more		Upper back		37
30-39 years	Male	Employed (including full time and part time and self-employed)	Good	3 days	13 weeks or more		Neck		40
40-49 years	Male	Other	Good	3 days	13 weeks or more		Low back		48
30-39 years	Female	Employed (including full time and part time and self-employed)	Good	4-6 days	0-6 weeks		Neck,Other		46
80-89 years	Male	Retired	Good	1 day	13 weeks or more		Neck,Shoulder(s),Upper back,Low back,Hip/thigh(s),Knee(s)		11
50-59 years	Female	Employed (including full time and part time and self-employed)	Very good	3 days	13 weeks or more		Neck,Shoulder(s)		61
50-59 years	Female	Employed (including full time and part time and self-employed)	Good	3 days	13 weeks or more		Head/face,Neck		30
50-59 years	Female	Employed (including full time and part time and self-employed)	Bad	4-6 days	0-6 weeks		Neck		60
60-69 years	Female	Employed (including full time and part time and self-employed)	Good	1 day	13 weeks or more		Head/face,Neck,Low back,Hip/thigh(s)		21
40-49 years	Female	Employed (including full time and part time and self-employed)	Good	3 days	13 weeks or more		Low back		25
70-79 years	Female	Employed (including full time and part time and self-employed)	Good	7 days or more	13 weeks or more		Neck,Shoulder(s),Low back		24
50-59 years	Male	Employed (including full time and part time and self-employed)	Very good	3 days	0-6 weeks		Low back		28
50-59 years	Male	Employed (including full time and part time and self-employed)	Good	2 days	13 weeks or more		Low back,Hip/thigh(s),Knee(s)		12
70-79 years	Male	Long term sickness	Very good	3 days	0-6 weeks		Shoulder(s)		13
50-59 years	Female	Employed (including full time and part time and self-employed)	Good	7 days or more	13 weeks or more		Low back		51
30-39 years	Female	Employed (including full time and part time and self-employed)	Good	1 day	7-12 weeks		Low back,Hip/thigh(s),Knee(s),Ankle (s)/foot, feet		15
40-49 years	Female	Employed (including full time and part time and self-employed)	Very good	4-6 days	13 weeks or more		Neck,Shoulder(s)		44
50-59 years	Female	Employed (including full time and part time and self-employed)	Good	4-6 days	7-12 weeks		Low back,Ankle (s)/foot, feet		35
40-49 years	Female	Retired	Good	4-6 days	13 weeks or more		Neck,Shoulder(s)		20
60-69 years	Male	Employed (including full time and part time and self-employed)	Very good	3 days	0-6 weeks		Low back		34
50-59 years	Male	Employed (including full time and part time and self-employed)	Good	7 days or more	0-6 weeks		Low back		21
50-59 years	Female	Employed (including full time and part time and self-employed)	Fair	7 days or more	0-6 weeks		Neck		52
50-59 years	Female	Employed (including full time and part time and self-employed)	Very good	2 days	13 weeks or more		Neck,Upper back		40
40-49 years	Female	Employed (including full time and part time and self-employed)	Good	Same day	13 weeks or more		Neck,Shoulder(s),Upper back		29
60-69 years	Male	Retired	Good	3 days	13 weeks or more		Head/face,Neck,Upper back,Low back,Hip/thigh(s)		21
50-59 years	Female	Retired	Good	Same day	7-12 weeks		Low back		45
50-59 years	Male	Employed (including full time and part time and self-employed)	Good	Same day	0-6 weeks		Shoulder(s),Low back,Hip/thigh(s)		47
50-59 years	Female	Employed (including full time and part time and self-employed)	Good	4-6 days	7-12 weeks		Low back,Pelvis		4
40-49 years	Male	School or full time education	Good	7 days or more	0-6 weeks		Neck,Shoulder(s),Low back,Hip/thigh(s),Knee(s),Pelvis		40
70-79 years	Male	Employed (including full time and part time and self-employed)	Good	Same day	13 weeks or more		Pelvis		37
60-69 years	Female	Employed (including full time and part time and self-employed)	Very good	2 days	13 weeks or more		Low back,Hip/thigh(s)		28
50-59 years	Female	Retired	Good	1 day	0-6 weeks		Upper back,Low back		37
50-59 years	Female	Employed (including full time and part time and self-employed)	Very good	Same day	13 weeks or more		Upper back,Low back		33
60-69 years	Male	Other	Good	Same day	13 weeks or more		Shoulder(s),Low back		61
80-89 years	Male	Looking after home / family	Very good	2 days	13 weeks or more		Head/face,Neck		47
18-29 years	Male	Employed (including full time and part time and self-employed)	Good	3 days	0-6 weeks		Head/face,Neck,Shoulder(s)		48
50-59 years	Female	Employed (including full time and part time and self-employed)	Very good	4-6 days	7-12 weeks		Low back		37
60-69 years	Male	Employed (including full time and part time and self-employed)	Good	Same day	0-6 weeks		Low back,Hip/thigh(s)		35
50-59 years	Female	Employed (including full time and part time and self-employed)	Very good	2 days	7-12 weeks		Low back,Knee(s)		22
60-69 years	Female	Retired	Good	Same day	0-6 weeks		Neck,Shoulder(s)		29
50-59 years	Female	Employed (including full time and part time and self-employed)	Good	3 days	13 weeks or more		Neck,Shoulder(s),Low back,Hip/thigh(s),Knee(s),Pelvis		63
40-49 years	Male	Employed (including full time and part time and self-employed)	Good	Same day	0-6 weeks		Shoulder(s)		15
60-69 years	Female	Retired	Very good	1 day	13 weeks or more		Hip/thigh(s),Pelvis		35
60-69 years	Female	Retired	Good	3 days	7-12 weeks		Low back		15
18-29 years	Female	Employed (including full time and part time and self-employed)	Good	Same day	0-6 weeks		Knee(s)		53
60-69 years	Female	Employed (including full time and part time and self-employed)	Good	Same day	13 weeks or more		Neck,Shoulder(s),Abdomen/tummy,Low back		19
70-79 years	Female	Retired	Very good	7 days or more	0-6 weeks		Hip/thigh(s)		16
50-59 years	Male	Retired	Very good	3 days	13 weeks or more		Low back		33
60-69 years	Female	Retired	Good	7 days or more	0-6 weeks		Low back		37
60-69 years	Female	Retired	Very good	1 day	13 weeks or more		Head/face,Neck,Shoulder(s),Upper back		42
18-29 years	Female	Retired	Good	Same day	13 weeks or more		Neck,Shoulder(s),Upper back		24
60-69 years	Female	Employed (including full time and part time and self-employed)	Good	Same day	13 weeks or more		Low back		0
50-59 years	Male	Looking after home / family	Very good	7 days or more	0-6 weeks		Low back,Hip/thigh(s),Knee(s),Pelvis		15
50-59 years	Female	Employed (including full time and part time and self-employed)	Fair	7 days or more	0-6 weeks		Low back,Hip/thigh(s),Knee(s),Pelvis		46
60-69 years	Male	Retired	Good	4-6 days	7-12 weeks		Low back, Knee(s)		30
50-59 years	Female	Employed (including full time and part time and self-employed)	Good	Same day	0-6 weeks		Head/face,Neck, Upper back		16
70-79 years	Female	Employed (including full time and part time and self-employed)	Very good	1 day	13 weeks or more		Low back		26
30-39 years	Female	Employed (including full time and part time and self-employed)	Fair	4-6 days	0-6 weeks		Low back,Knee(s)		7
18-29 years	Female	Employed (including full time and part time and self-employed)	Good	1 day	7-12 weeks		Low back,Hip/thigh(s),Other		4
50-59 years	Female	Employed (including full time and part time and self-employed)	Good	2 days	0-6 weeks		Head/face,Neck		33
40-49 years	Female	Retired	Fair	1 day	7-12 weeks		Neck,Shoulder(s),Upper back,Low back,Hip/thigh(s),Knee(s)		38
60-69 years	Male	Employed (including full time and part time and self-employed)	Very good	7 days or more	0-6 weeks		Low back		30
60-69 years	Female	Employed (including full time and part time and self-employed)	Very good	Same day	0-6 weeks		Low back		25
50-59 years	Female	Retired	Very good	2 days	13 weeks or more		Ankle (s)/foot, feet		7
40-49 years	Female	Retired	Good	2 days	7-12 weeks		Low back,Hip/thigh(s)		23
18-29 years	Male	Employed (including full time and part time and self-employed)	Good	2 days	13 weeks or more		Low back		12
40-49 years	Female	Retired	Very good	7 days or more	13 weeks or more		Neck,Low back		5
18-29 years	Female	Retired	Good	7 days or more	7-12 weeks		Low back,Hip/thigh(s)		29
18-29 years	Female	Other	Good	7 days or more	0-6 weeks		Low back		21
50-59 years	Female	Employed (including full time and part time and self-employed)	Very good	Same day	13 weeks or more		Low back,Hip/thigh(s),Pelvis		47
50-59 years	Female	Employed (including full time and part time and self-employed)	Good	4-6 days	0-6 weeks		Low back		0
30-39 years	Female	Employed (including full time and part time and self-employed)	Good	4-6 days	0-6 weeks		Upper back		42
60-69 years	Female	Retired	Fair	7 days or more	0-6 weeks		Low back,Hip/thigh(s)		2
18-29 years	Male	Long term sickness	Good	2 days	13 weeks or more		Neck,Shoulder(s)		22
60-69 years	Male	Retired	Very good	1 day	0-6 weeks		Shoulder(s),Upper back,Low back		12
60-69 years	Female	Employed (including full time and part time and self-employed)	Very good	1 day	13 weeks or more		Low back,Hip/thigh(s),Pelvis		42
40-49 years	Female	Looking after home / family	Very good	1 day	0-6 weeks		Neck,Shoulder(s),Upper back		41
30-39 years	Female	Retired	Good	4-6 days	0-6 weeks		Low back		24
30-39 years	Male	Unemployed	Good	1 day	7-12 weeks		Shoulder(s),Hip/thigh(s),Ankle (s)/foot, feet,Pelvis,Other		28
30-39 years	Male	Retired	Very good	3 days	13 weeks or more		Low back, Shoulder(s)		13
40-49 years	Female	Employed (including full time and part time and self-employed)	Very good	1 day	0-6 weeks		Hip/thigh(s)		24
18-29 years	Male	Employed (including full time and part time and self-employed)	Very good	1 day	0-6 weeks		Shoulder(s)		38
40-49 years	Male	Employed (including full time and part time and self-employed)	Good	2 days	13 weeks or more		Low back,Hip/thigh(s)		30
60-69 years	Female	Retired	Very good	Same day	0-6 weeks		Low back,Pelvis		46
18-29 years	Female	Employed (including full time and part time and self-employed)	Good	3 days	13 weeks or more		Low back,Hip/thigh(s)		11
30-39 years	Female	Employed (including full time and part time and self-employed)	Good	2 days	0-6 weeks		Neck,Shoulder(s),Ankle (s)/foot, feet		16
18-29 years	Female	Employed (including full time and part time and self-employed)	Fair	4-6 days	0-6 weeks		Shoulder(s),Upper back		2
40-49 years	Female	Employed (including full time and part time and self-employed)	Good	Same day	13 weeks or more		Low back, Shoulder(s)		26
70-79 years	Male	Employed (including full time and part time and self-employed)	Very good	2 days	0-6 weeks		Abdomen/tummy,Upper back,Knee(s)		51
60-69 years	Female	Retired	Good	2 days	7-12 weeks		Low back		13
50-59 years	Female	Employed (including full time and part time and self-employed)	Good	Same day	0-6 weeks		Neck,Shoulder(s),Upper back,Low back		24
30-39 years	Female	Employed (including full time and part time and self-employed)	Very good	Same day	0-6 weeks		Low back,Hip/thigh(s)		15
40-49 years	Male	Long term sickness	Very good	2 days	13 weeks or more		Low back		27
40-49 years	Female	Employed (including full time and part time and self-employed)	Good	Same day	0-6 weeks		Low back,Hip/thigh(s), Knee(s)		20
30-39 years	Male	Employed (including full time and part time and self-employed)	Good	1 day	7-12 weeks		Low back,Pelvis		22
70-79 years	Female	Retired	Bad	Same day	0-6 weeks		Low back,Hip/thigh(s)		59
50-59 years	Female	Employed (including full time and part time and self-employed)	Good	1 day	7-12 weeks		Neck,Shoulder(s),Ankle (s)/foot, feet		14
70-79 years	Female	Retired	Good	1 day	7-12 weeks		Shoulder(s),Upper back		38
70-79 years	Female	Employed (including full time and part time and self-employed)	Good	Same day	13 weeks or more		Low back		19
40-49 years	Female	Employed (including full time and part time and self-employed)	Very good	Same day	13 weeks or more		Low back		30
30-39 years	Female	Employed (including full time and part time and self-employed)	Good	4-6 days	13 weeks or more		Low back		9
40-49 years	Male	Employed (including full time and part time and self-employed)	Fair	Same day	0-6 weeks		Low back,Hip/thigh(s),Knee(s)		43
40-49 years	Female	Employed (including full time and part time and self-employed)	Good	Same day	0-6 weeks		Upper back		39
30-39 years	Male	Employed (including full time and part time and self-employed)	Good	Same day	13 weeks or more		Neck		43
60-69 years	Male	Employed (including full time and part time and self-employed)	Good	2 days	0-6 weeks		Low back		4
40-49 years	Male	Other	Very good	7 days or more	13 weeks or more		Neck,Other		69
50-59 years	Male	Employed (including full time and part time and self-employed)	Good	7 days or more	0-6 weeks		Neck,Shoulder(s),Upper back,Low back,Hip/thigh(s),Knee(s)		11
40-49 years	Female	Retired	Good	3 days	13 weeks or more		Neck,Shoulder(s)		25
70-79 years	Female	Employed (including full time and part time and self-employed)	Good	Same day	0-6 weeks		Head/face,Neck		47
18-29 years	Female	Employed (including full time and part time and self-employed)	Very good	2 days	13 weeks or more		Neck, Shoulder(s)		21
40-49 years	Female	School or full time education	Good	4-6 days	13 weeks or more		Head/face,Neck,Low back,Hip/thigh(s)		28
60-69 years	Female	School or full time education	Very good	1 day	0-6 weeks		Low back		47
18-29 years	Female	Employed (including full time and part time and self-employed)	Very good	3 days	13 weeks or more		Neck,Shoulder(s),Low back		25
60-69 years	Male	Retired	Very good	Same day	7-12 weeks		Low back, Shoulder(s)		61
50-59 years	Male	Employed (including full time and part time and self-employed)	Good	Same day	13 weeks or more		Low back,Hip/thigh(s),Knee(s)		43
30-39 years	Female	Retired	Good	Same day	13 weeks or more		Shoulder(s)		45
30-39 years	Female	Employed (including full time and part time and self-employed)	Good	Same day	0-6 weeks		Low back		32
30-39 years	Female	Unemployed	Good	1 day	7-12 weeks		Low back,Hip/thigh(s)		32
60-69 years	Female	Retired	Good	2 days	0-6 weeks		Low back,Knee(s)		7
70-79 years	Female	Employed (including full time and part time and self-employed)	Fair	Same day	13 weeks or more		Neck,Shoulder(s)		14
40-49 years	Female	Employed (including full time and part time and self-employed)	Very good	4-6 days	0-6 weeks		Neck,Shoulder(s),Low back,Hip/thigh(s),Knee(s),Pelvis		11
30-39 years	Male	Employed (including full time and part time and self-employed)	Good	Same day	0-6 weeks		Shoulder(s)		49
50-59 years	Female	Employed (including full time and part time and self-employed)	Good	7 days or more	0-6 weeks		Hip/thigh(s),Pelvis		47
30-39 years	Male	Retired	Fair	Same day	0-6 weeks		Low back		33
60-69 years	Female	Employed (including full time and part time and self-employed)	Fair	3 days	13 weeks or more		Knee(s)		45
60-69 years	Female	Retired	Good	4-6 days	13 weeks or more		Neck,Shoulder(s),Abdomen/tummy,Low back		49
50-59 years	Male	Employed (including full time and part time and self-employed)	Good	Same day	0-6 weeks		Hip/thigh(s)		47
50-59 years	Male	Employed (including full time and part time and self-employed)	Very good	Same day	13 weeks or more		Low back		30
18-29 years	Female	Employed (including full time and part time and self-employed)	Very good	1 day	13 weeks or more		Low back		8
50-59 years	Male	Retired	Very good	Same day	13 weeks or more		Head/face,Neck,Shoulder(s),Upper back		47
50-59 years	Female	Employed (including full time and part time and self-employed)	Fair	Same day	0-6 weeks		Neck,Shoulder(s),Upper back		67
40-49 years	Female	Retired	Very good	Same day	7-12 weeks		Low back		39
30-39 years	Female	Employed (including full time and part time and self-employed)	Very good	Same day	13 weeks or more		Low back,Hip/thigh(s),Knee(s),Pelvis		68
18-29 years	Male	Employed (including full time and part time and self-employed)	Fair	3 days	0-6 weeks		Low back,Hip/thigh(s),Knee(s),Pelvis		24
50-59 years	Male	Employed (including full time and part time and self-employed)	Good	Same day	0-6 weeks		Low back		39
18-29 years	Female	School or full time education	Good	Same day	13 weeks or more		Head/face,Neck, Shoulder(s)		44
30-39 years	Female	Employed (including full time and part time and self-employed)	Good	1 day	13 weeks or more		Low back		46
40-49 years	Female	Employed (including full time and part time and self-employed)	Very good	1 day	13 weeks or more		Low back,Knee(s)		46
50-59 years	Male	Employed (including full time and part time and self-employed)	Good	1 day	13 weeks or more		Low back		31
40-49 years	Female	Retired	Good	4-6 days	0-6 weeks		Upper back		38
60-69 years	Male	Retired	Very good	3 days	13 weeks or more		Shoulder;Upper back		46
30-39 years	Male	School or full time education	Fair	Same day	0-6 weeks		Hip/thigh;Knee(s)		22
80-89 years	Male	Unemployed	Very good	3 days	13 weeks or more		Head		42
60-69 years	Female	Employed (including full time and part time and self-employed)	Very good	1 day	13 weeks or more		Neck		29
50-59 years	Female	Retired	Good	4-6 days	13 weeks or more		Upper back		37
40-49 years	Female	Employed (including full time and part time and self-employed)	Good	Same day	0-6 weeks		Low back		49
40-49 years	Female	Retired	Very good	Same day	13 weeks or more		Low back		34
30-39 years	Female	Employed (including full time and part time and self-employed)	Good	1 day	13 weeks or more		Neck		56
40-49 years	Female	Employed (including full time and part time and self-employed)	Very good	2 days	0-6 weeks		Head;Neck;Shoulder;Upper back		35
50-59 years	Female	Employed (including full time and part time and self-employed)	Good	3 days	13 weeks or more		Neck;Shoulder;Upper back		36
60-69 years	Female	Retired	Good	2 days	13 weeks or more		Head;Neck;Shoulder;Elbow		5
60-69 years	Female	Employed (including full time and part time and self-employed)	Very good	4-6 days	7-12 weeks		Low back		51
18-29 years	Male	School or full time education	Good	4-6 days	13 weeks or more		Low back;Hip/thigh;Knee(s)		24
30-39 years	Male	Employed (including full time and part time and self-employed)	Very good	Same day	13 weeks or more		Upper back;Low back		41
30-39 years	Female	Employed (including full time and part time and self-employed)	Very good	2 days	0-6 weeks		Neck;Shoulder;Upper back;Low back		30
30-39 years	Female	Looking after home / family	Good	1 day	0-6 weeks		Low back		12
50-59 years	Female	Employed (including full time and part time and self-employed)	Very good	2 days	0-6 weeks		Neck;Upper back		28
40-49 years	Male	Employed (including full time and part time and self-employed)	Good	7 days or more	13 weeks or more		Head		43
50-59 years	Male	Employed (including full time and part time and self-employed)	Very good	4-6 days	13 weeks or more		Neck		24
70-79 years	Female	Employed (including full time and part time and self-employed)	Very good	Same day	13 weeks or more		Shoulder;Low back		15
30-39 years	Male	Employed (including full time and part time and self-employed)	Good	1 day	0-6 weeks		Low back;Hip/thigh		55
50-59 years	Female	Employed (including full time and part time and self-employed)	Very good	1 day	0-6 weeks		Low back		37
40-49 years	Female	Employed (including full time and part time and self-employed)	Very good	2 days	13 weeks or more		Upper back;Low back;Hip/thigh;Knee;Ankle/foot;Other		54
30-39 years	Male	Employed (including full time and part time and self-employed)	Good	2 days	0-6 weeks		Neck;Shoulder		37
50-59 years	Female	Employed (including full time and part time and self-employed)	Very good	3 days	0-6 weeks		Low back;Hip/thigh		26
60-69 years	Female	School or full time education	Very good	1 day	13 weeks or more		Head;Neck;Shoulder;Low back		42
40-49 years	Female	Employed (including full time and part time and self-employed)	Very good	1 day	0-6 weeks		Head;Neck;Upper back;Low back		25
40-49 years	Female	Employed (including full time and part time and self-employed)	Very good	4-6 days	0-6 weeks		Abdomen;Low back;Ankle/foot		48
70-79 years	Female	Retired	Good	3 days	0-6 weeks		Low back, Knee(s)		34
40-49 years	Male	Employed (including full time and part time and self-employed)	Very good	Same day	13 weeks or more		Low back		28
50-59 years	Female	Employed (including full time and part time and self-employed)	Very good	Same day	0-6 weeks		Upper back		44
40-49 years	Female	Employed (including full time and part time and self-employed)	Good	Same day	13 weeks or more		Neck;Shoulder		24
40-49 years	Male	Employed (including full time and part time and self-employed)	Very good	4-6 days	7-12 weeks		Low back;Hip/thigh;Knee		9
50-59 years	Female	Retired	Very good	3 days	0-6 weeks		Low back		47
70-79 years	Female	Employed (including full time and part time and self-employed)	Good	1 day	0-6 weeks		Low back		31
60-69 years	Female	Employed (including full time and part time and self-employed)	Good	1 day	13 weeks or more		Hip/thigh;Knee, Ankle/foot		50
50-59 years	Male	Employed (including full time and part time and self-employed)	Fair	2 days	0-6 weeks		Upper back		60
60-69 years	Female	Employed (including full time and part time and self-employed)	Good	1 day	0-6 weeks		Shoulder;Upper back		19
70-79 years	Female	Unemployed	Very good	Same day	13 weeks or more		Shoulder;Knee;Ankle/foot		29
50-59 years	Female	Employed (including full time and part time and self-employed)	Very good	4-6 days	13 weeks or more		Low back, Knee		33
40-49 years	Female	Other	Good	7 days or more	13 weeks or more		Low back;Hip/thigh;Knee(s);Ankle/foot		44
50-59 years	Male	Employed (including full time and part time and self-employed)	Very good	2 days	0-6 weeks		Neck,Elbow,Low back		44
40-49 years	Female	Employed (including full time and part time and self-employed)	Very good	Same day	13 weeks or more		Head		38
70-79 years	Female	Employed (including full time and part time and self-employed)	Good	2 days	7-12 weeks		Low back		28
18-29 years	Female	Employed (including full time and part time and self-employed)	Very good	7 days or more	13 weeks or more		Neck,Shoulder, Upper back		36
50-59 years	Male	Employed (including full time and part time and self-employed)	Good	1 day	13 weeks or more		Low back,Hip/thigh		58
50-59 years	Male	Employed (including full time and part time and self-employed)	Very good	Missing	0-6 weeks		Neck,Shoulder,Chest,Upper back,Low back		21
50-59 years	Female	Employed (including full time and part time and self-employed)	Very good	3 days	13 weeks or more		Low back		43
50-59 years	Male	Employed (including full time and part time and self-employed)	Good	4-6 days	7-12 weeks		Low back		50
60-69 years	Female	Employed (including full time and part time and self-employed)	Very good	1 day	13 weeks or more		Low back		63
40-49 years	Female	Retired	Good	1 day	7-12 weeks		Low back		13
50-59 years	Male	Employed (including full time and part time and self-employed)	Good	1 day	7-12 weeks		Abdomen		45
50-59 years	Female	Employed (including full time and part time and self-employed)	Very good	2 days	0-6 weeks		Neck		35
40-49 years	Female	Employed (including full time and part time and self-employed)	Very good	2 days	13 weeks or more		Low back		44
30-39 years	Female	Employed (including full time and part time and self-employed)	Good	1 day	13 weeks or more		Low back,Hip/thigh(s),Knee(s)		34
40-49 years	Male	Employed (including full time and part time and self-employed)	Good	1 day	0-6 weeks		Shoulder(s), Upper back		37
60-69 years	Male	Employed (including full time and part time and self-employed)	Very good	Same day	0-6 weeks		Low back, Pelvis,		42
60-69 years	Male	School or full time education	Very good	4-6 days	13 weeks or more		Low back,Hip/thigh(s), Pelvis,		57
40-49 years	Female	Employed (including full time and part time and self-employed)	Good	2 days	0-6 weeks		Low back,Knee(s)		32
60-69 years	Female	Employed (including full time and part time and self-employed)	Very good	Same day	0-6 weeks		Neck,Shoulder(s), Upper back		21
50-59 years	Female	Employed (including full time and part time and self-employed)	Good	7 days or more	0-6 weeks		Neck,Shoulder(s),Low back,Hip/thigh(s),Knee(s),Pelvis, Upper back		32
60-69 years	Male	Retired	Very good	Same day	0-6 weeks		Shoulder(s)		39
50-59 years	Male	Employed (including full time and part time and self-employed)	Very good	1 day	13 weeks or more		Hip/thigh(s),Pelvis		28
40-49 years	Female	Employed (including full time and part time and self-employed)	Very good	Same day	13 weeks or more		Low back, Upper back		8
50-59 years	Male	Employed (including full time and part time and self-employed)	Good	4-6 days	0-6 weeks		Knee(s)		32
30-39 years	Female	Employed (including full time and part time and self-employed)	Very good	4-6 days	13 weeks or more		Neck,Shoulder(s),Abdomen/tummy,Low back		42
40-49 years	Female	Employed (including full time and part time and self-employed)	Fair	3 days	0-6 weeks		Hip/thigh(s), Pelvis,		33
60-69 years	Female	Employed (including full time and part time and self-employed)	Good	Same day	13 weeks or more		Low back, Pelvis,		36
80-89 years	Female	Employed (including full time and part time and self-employed)	Good	7 days or more	0-6 weeks		Low back		44
50-59 years	Female	Employed (including full time and part time and self-employed)	Very good	Same day	0-6 weeks		Low back;Hip/thigh		51
50-59 years	Male	Employed (including full time and part time and self-employed)	Good	1 day	13 weeks or more		Shoulder, Upper back		48
50-59 years	Male	Employed (including full time and part time and self-employed)	Good	3 days	0-6 weeks		Upper back		48
60-69 years	Male	Employed (including full time and part time and self-employed)	Very good	4-6 days	0-6 weeks		Neck, Upper back		40
40-49 years	Female	Employed (including full time and part time and self-employed)	Very good	Same day	13 weeks or more		Low back		20
70-79 years	Male	Looking after home / family	Very good	7 days or more	13 weeks or more		Neck;Upper back;Low back		20
50-59 years	Female	Retired	Very good	1 day	0-6 weeks		Low back;Hip/thigh		10
50-59 years	Male	Employed (including full time and part time and self-employed)	Very good	Same day	13 weeks or more		Neck;Shoulder		28
70-79 years	Male	Retired	Good	2 days	13 weeks or more		Low back;Hip/thigh		23
50-59 years	Male	Employed (including full time and part time and self-employed)	Very good	4-6 days	0-6 weeks		Neck;Shoulder		30
30-39 years	Female	Employed (including full time and part time and self-employed)	Very good	3 days	0-6 weeks		Upper back		44
40-49 years	Female	Employed (including full time and part time and self-employed)	Good	1 day	13 weeks or more		Hip/thigh, Pelvis,		39
50-59 years	Female	Unemployed	Very good	3 days	0-6 weeks		Neck;Shoulder		9
40-49 years	Female	Unemployed	Very good	1 day	0-6 weeks		Low back;Hip/thigh;Ankle/foot		17
60-69 years	Male	Employed (including full time and part time and self-employed)	Very good	1 day	0-6 weeks		Other		12
50-59 years	Male	Retired	Good	7 days or more	0-6 weeks		Low back, Pelvis,		5
50-59 years	Female	Employed (including full time and part time and self-employed)	Very good	3 days	0-6 weeks		Low back;Hip/thigh;Knee;Ankle/foot, Pelvis,		34
18-29 years	Female	School or full time education	Very good	1 day	13 weeks or more		Neck,Elbow,Low back		30
60-69 years	Female	Employed (including full time and part time and self-employed)	Good	4-6 days	13 weeks or more		Head		16
50-59 years	Female	Employed (including full time and part time and self-employed)	Very good	Same day	0-6 weeks		Low back, Pelvis,		27
30-39 years	Female	Employed (including full time and part time and self-employed)	Good	Same day	0-6 weeks		Neck,Shoulder		35
30-39 years	Female	Employed (including full time and part time and self-employed)	Fair	4-6 days	13 weeks or more		Low back,Hip/thigh		26
30-39 years	Female	Prefer not to answer	Very good	Same day	7-12 weeks		Neck,Shoulder,Chest,Upper back,Low back		51
60-69 years	Female	Employed (including full time and part time and self-employed)	Good	1 day	7-12 weeks		Low back		13
70-79 years	Female	Employed (including full time and part time and self-employed)	Very good	1 day	13 weeks or more		Low back		61
40-49 years	Female	Employed (including full time and part time and self-employed)	Good	2 days	13 weeks or more		Low back		6
30-39 years	Female	Employed (including full time and part time and self-employed)	Very good	Same day	0-6 weeks		Head, Upper back		19
50-59 years	Female	School or full time education	Very good	1 day	0-6 weeks		Neck,Shoulder		26
30-39 years	Female	Employed (including full time and part time and self-employed)	Fair	3 days	7-12 weeks		Neck,Shoulder		41
70-79 years	Female	Employed (including full time and part time and self-employed)	Very good	7 days or more	0-6 weeks		Upper back		24
40-49 years	Female	School or full time education	Good	1 day	13 weeks or more		Neck,Shoulder		34
30-39 years	Female	Other	Very good	Same day	13 weeks or more		Low back,Hip/thigh, Ankle/foot		49
40-49 years	Female	Employed (including full time and part time and self-employed)	Good	Same day	13 weeks or more		Low back, Pelvis,		1
40-49 years	Male	Employed (including full time and part time and self-employed)	Very good	3 days	13 weeks or more		Low back, Upper back		42
30-39 years	Male	Employed (including full time and part time and self-employed)	Very good	1 day	0-6 weeks		Upper back		28
60-69 years	Female	Employed (including full time and part time and self-employed)	Good	Same day	7-12 weeks		Low back		55
40-49 years	Female	Employed (including full time and part time and self-employed)	Very good	Missing	0-6 weeks		Low back		28
50-59 years	Female	Employed (including full time and part time and self-employed)	Good	1 day	0-6 weeks		Abdomen		27
40-49 years	Male	Other	Good	Same day	13 weeks or more		Neck, Upper back		26
60-69 years	Female	Employed (including full time and part time and self-employed)	Very good	3 days	13 weeks or more		Low back		40
60-69 years	Male	Employed (including full time and part time and self-employed)	Good	4-6 days	0-6 weeks		Head;Neck;Shoulder;Wrist/hand		45
50-59 years	Male	Looking after home / family	Very good	3 days	0-6 weeks		Neck;Low back		28
50-59 years	Male	Employed (including full time and part time and self-employed)	Good	1 day	0-6 weeks		Shoulder		37
18-29 years	Male	Employed (including full time and part time and self-employed)	Very good	7 days or more	13 weeks or more		Other		41
40-49 years	Female	Employed (including full time and part time and self-employed)	Fair	3 days	13 weeks or more		Shoulder;Upper back		60
30-39 years	Female	Employed (including full time and part time and self-employed)	Good	Same day	13 weeks or more		Pelvis, Hip/thigh;Knee		23
40-49 years	Female	Employed (including full time and part time and self-employed)	Good	Same day	0-6 weeks		Head		8
40-49 years	Male	Employed (including full time and part time and self-employed)	Very good	4-6 days	0-6 weeks		Neck		44
30-39 years	Male	School or full time education	Very good	Same day	0-6 weeks		Upper back		26
60-69 years	Male	Employed (including full time and part time and self-employed)	Very good	1 day	13 weeks or more		Head		40
40-49 years	Female	Employed (including full time and part time and self-employed)	Good	1 day	0-6 weeks		Low back, Ankle/foot		51
50-59 years	Male	Employed (including full time and part time and self-employed)	Very good	7 days or more	0-6 weeks		Low back, Pelvis		51
40-49 years	Male	Employed (including full time and part time and self-employed)	Very good	Same day	0-6 weeks		Neck, Upper back		53
30-39 years	Female	Retired	Very good	1 day	0-6 weeks		Head;Neck;Shoulder;Upper back		46
50-59 years	Female	Employed (including full time and part time and self-employed)	Very good	1 day	13 weeks or more		Neck;Shoulder;Upper back		48
40-49 years	Male	Employed (including full time and part time and self-employed)	Good	Same day	0-6 weeks		Head;Neck;Shoulder;Elbow		34
30-39 years	Female	Employed (including full time and part time and self-employed)	Very good	1 day	13 weeks or more		Low back;Hip/thigh;Knee		29
30-39 years	Female	Employed (including full time and part time and self-employed)	Good	Same day	0-6 weeks		Upper back;Low back		42
40-49 years	Male	Looking after home / family	Good	4-6 days	13 weeks or more		Neck;Shoulder;Upper back;Low back		18
80-89 years	Female	Employed (including full time and part time and self-employed)	Very good	1 day	7-12 weeks		Low back		9
60-69 years	Female	Employed (including full time and part time and self-employed)	Very good	1 day	13 weeks or more		Neck;Upper back		52
60-69 years	Male	Retired	Very good	Same day	13 weeks or more		Elbow		30
18-29 years	Female	Employed (including full time and part time and self-employed)	Very good	Same day	13 weeks or more		Upper back;Low back		45
30-39 years	Female	Prefer not to answer	Good	Same day	13 weeks or more		Low back		13
30-39 years	Female	Employed (including full time and part time and self-employed)	Very good	1 day	0-6 weeks		Low back; Pelvis, Other		17
30-39 years	Female	Employed (including full time and part time and self-employed)	Very good	Same day	13 weeks or more		Head;Neck;Shoulder;Other		32
50-59 years	Male	Prefer not to answer	Good		0-6 weeks		Neck;Elbow;Chest;Abdomen;Upper back;Low back;Hip/thigh;Ankle/foot;Other		39
40-49 years	Female	Employed (including full time and part time and self-employed)	Very good	1 day	0-6 weeks		Hip/thigh		33
50-59 years	Male	Employed (including full time and part time and self-employed)	Fair	Same day	0-6 weeks		Head;Neck;Shoulder, Upper back		36
70-79 years	Female	Employed (including full time and part time and self-employed)	Very good	2 days	0-6 weeks		Neck;Shoulder;Upper back;Low back, Pelvis		43
50-59 years	Male	School or full time education	Very good	3 days	0-6 weeks		Ankle/foot		37
40-49 years	Male	Employed (including full time and part time and self-employed)	Very good	1 day	0-6 weeks		Wrist/hand		29
40-49 years	Female	Employed (including full time and part time and self-employed)	Good	Same day	13 weeks or more		Low back, Pelvis, Ankle/foot		25
50-59 years	Female	Retired	Very good	Same day	13 weeks or more		Neck;Shoulder		42
70-79 years	Female	Employed (including full time and part time and self-employed)	Very good	Same day	0-6 weeks		Chest;Upper back;Low back		51
60-69 years	Male	School or full time education	Good	3 days	0-6 weeks		Low back		34
50-59 years	Male	Employed (including full time and part time and self-employed)	Very good	Same day	0-6 weeks		Low back		31
50-59 years	Female	Employed (including full time and part time and self-employed)	Very good	3 days	0-6 weeks		Low back, Pelvis		40
60-69 years	Female	Employed (including full time and part time and self-employed)	Good	Same day	13 weeks or more		Neck;Shoulder;Low back;Hip/thigh		56
40-49 years	Male	Employed (including full time and part time and self-employed)	Fair	2 days	0-6 weeks		Low back		53
40-49 years	Female	Looking after home / family	Very good	2 days	7-12 weeks		Upper back		35
60-69 years	Female	Employed (including full time and part time and self-employed)	Very good	2 days	13 weeks or more		Low back;Hip/thigh;Knee(s)		31
40-49 years	Female	Employed (including full time and part time and self-employed)	Good	2 days	7-12 weeks		Head, Upper back		13
50-59 years	Female	School or full time education	Good	3 days	13 weeks or more		Low back		18
50-59 years	Male	Employed (including full time and part time and self-employed)	Very good	Same day	7-12 weeks		Low back;Hip/thigh, Pelvis		15
40-49 years	Female	Employed (including full time and part time and self-employed)	Very good	2 days	13 weeks or more		Shoulder		41
30-39 years	Female	Retired	Very good	Same day	0-6 weeks		Upper back		51
40-49 years	Male	Employed (including full time and part time and self-employed)	Very good	Same day	0-6 weeks		Low back		48
60-69 years	Male	Retired	Very good	2 days	0-6 weeks		Neck;Upper back;Low back		42
60-69 years	Female	Employed (including full time and part time and self-employed)	Good	2 days	13 weeks or more		Low back;Hip/thigh		16
40-49 years	Female	Looking after home / family	Very good	1 day	0-6 weeks		Neck;Shoulder		42
30-39 years	Female	Other	Good	Same day	0-6 weeks		Low back;Hip/thigh, Ankle/foot		28
50-59 years	Male	Employed (including full time and part time and self-employed)	Very good	2 days	0-6 weeks		Neck;Shoulder		55
60-69 years	Male	Employed (including full time and part time and self-employed)	Good	7 days or more	0-6 weeks		Hip/thigh		28
50-59 years	Female	Retired	Very good	1 day	7-12 weeks		Neck;Shoulder		27
40-49 years	Male	Employed (including full time and part time and self-employed)	Good	2 days	7-12 weeks		Low back;Hip/thigh;Ankle/foot		26
50-59 years	Male	Looking after home / family	Very good	4-6 days	0-6 weeks		Other		40
40-49 years	Female	Employed (including full time and part time and self-employed)	Very good	Same day	13 weeks or more		Head		45
50-59 years	Female	Employed (including full time and part time and self-employed)	Good	3 days	13 weeks or more		Low back;Hip/thigh		28
50-59 years	Female	Employed (including full time and part time and self-employed)	Very good	3 days	13 weeks or more		Neck;Shoulder;Low back;Knee		37
40-49 years	Female	Employed (including full time and part time and self-employed)	Very good	2 days	7-12 weeks		Other, Upper back		41
60-69 years	Female	Employed (including full time and part time and self-employed)	Very good	3 days	13 weeks or more		Low back		60
50-59 years	Male	Looking after home / family	Good	4-6 days	13 weeks or more		Low back, Pelvis,		23
50-59 years	Female	Employed (including full time and part time and self-employed)	Very good	1 day	0-6 weeks		Low back;Hip/thigh;Other		22
50-59 years	Female	Employed (including full time and part time and self-employed)	Very good	Same day	0-6 weeks		Shoulder;Low back		8
50-59 years	Female	Employed (including full time and part time and self-employed)	Very good	1 day	13 weeks or more		Neck;Shoulder		44
70-79 years	Male	Other	Good	4-6 days	0-6 weeks		Head;Neck;Shoulder;Upper back		26
18-29 years	Female	Employed (including full time and part time and self-employed)	Very good	Same day	13 weeks or more		Shoulder;Low back		40
40-49 years	Male	Retired	Good	Same day	0-6 weeks		Low back;Hip/thigh, Pelvis,		12
30-39 years	Female	Employed (including full time and part time and self-employed)	Very good	Same day	13 weeks or more		Low back		51
50-59 years	Female	Employed (including full time and part time and self-employed)	Very good	4-6 days	0-6 weeks		Upper back;Low back;Hip/thigh;Knee;Ankle/foot;Other		51
18-29 years	Male	Employed (including full time and part time and self-employed)	Fair	4-6 days	13 weeks or more		Neck;Shoulder		53
60-69 years	Male	Employed (including full time and part time and self-employed)	Good	3 days	7-12 weeks		Low back;Hip/thigh		46
50-59 years	Female	Employed (including full time and part time and self-employed)	Fair	Same day	13 weeks or more		Head;Neck;Shoulder;Low back		9
60-69 years	Female	Retired	Fair	Same day	0-6 weeks		Head;Neck;Upper back;Low back		52
30-39 years	Male	Retired	Very good	1 day	13 weeks or more		Abdomen;Low back;Ankle/foot		30
30-39 years	Female	Retired	Very good	3 days	0-6 weeks		Low back, Upper back		45
60-69 years	Male	Retired	Good	Same day	0-6 weeks		Low back		13
70-79 years	Male	Employed (including full time and part time and self-employed)	Good	Same day	7-12 weeks		Neck;Shoulder		17
30-39 years	Male	Retired	Very good	1 day	7-12 weeks		Low back;Hip/thigh;Knee		15
50-59 years	Male	Retired	Fair	4-6 days	13 weeks or more		Low back		32
18-29 years	Female	Other	Good	1 day	0-6 weeks		Low back		39
60-69 years	Female	Employed (including full time and part time and self-employed)	Very good	Same day	0-6 weeks		Hip/thigh;Pelvis, Knee(s)		33
50-59 years	Female	Employed (including full time and part time and self-employed)	Good	Same day	13 weeks or more		Other, Pelvis,		36
30-39 years	Female	Employed (including full time and part time and self-employed)	Very good	3 days	13 weeks or more		Shoulder;Upper back		43
30-39 years	Female	Employed (including full time and part time and self-employed)	Very good	Same day	0-6 weeks		Shoulder;Knee(s);Ankle/foot		37
30-39 years	Female	Employed (including full time and part time and self-employed)	Very good	1 day	13 weeks or more		Low back		33
60-69 years	Male	Employed (including full time and part time and self-employed)	Good	Same day	0-6 weeks		Low back;Hip/thigh;Knee;Ankle/foot		32
70-79 years	Male	Employed (including full time and part time and self-employed)	Very good	3 days	0-6 weeks		Neck,Elbow,Low back		46
40-49 years	Female	Employed (including full time and part time and self-employed)	Good	Same day	7-12 weeks		Low back, Pelvis		15
30-39 years	Female	Retired	Good	3 days	7-12 weeks		Neck,Shoulder		22
30-39 years	Male	Employed (including full time and part time and self-employed)	Very good	Same day	13 weeks or more		Low back,Hip/thigh		18
30-39 years	Female	Employed (including full time and part time and self-employed)	Very good	1 day	0-6 weeks		Neck,Shoulder,Chest,Upper back,Low back		24
60-69 years	Female	Employed (including full time and part time and self-employed)	Good	1 day	0-6 weeks		Low back		22
30-39 years	Male	School or full time education	Bad	1 day	7-12 weeks		Low back, Pelvis		30
60-69 years	Male	Long term sickness	Very good	1 day	13 weeks or more		Low back		10
40-49 years	Female	Retired	Good	Same day	7-12 weeks		Low back, Upper back		24
50-59 years	Male	Employed (including full time and part time and self-employed)	Very good	4-6 days	13 weeks or more		Abdomen, Upper back		31
40-49 years	Female	Retired	Very good	Same day	0-6 weeks		Shoulder,Upper back,Low back		13
60-69 years	Female	Employed (including full time and part time and self-employed)	Very good	7 days or more	0-6 weeks		Shoulder,Low back,Hip/thigh,Knee(s)		38
50-59 years	Male	Employed (including full time and part time and self-employed)	Good	2 days	0-6 weeks		Upper back,Low back, Pelvis		56
40-49 years	Male	Employed (including full time and part time and self-employed)	Very good	Same day	13 weeks or more		Neck,Shoulder,Upper back,Low back		14
60-69 years	Female	Employed (including full time and part time and self-employed)	Fair	Same day	0-6 weeks		Knee		13
40-49 years	Male	Employed (including full time and part time and self-employed)	Very good	1 day	0-6 weeks		Shoulder,Low back		10
30-39 years	Male	Employed (including full time and part time and self-employed)	Good	Same day	0-6 weeks		Neck		44
40-49 years	Female	Employed (including full time and part time and self-employed)	Very good	2 days	0-6 weeks		Low back,Hip/thigh, Pelvis, Ankle/foot		26
40-49 years	Female	Retired	Good	1 day	7-12 weeks		Wrist/hand,Hip/thigh		57
30-39 years	Male	Employed (including full time and part time and self-employed)	Very good	Same day	7-12 weeks		Low back		24
60-69 years	Male	Employed (including full time and part time and self-employed)	Very good	Same day	0-6 weeks		Low back, Pelvis,		53
40-49 years	Female	Employed (including full time and part time and self-employed)	Very good	Same day	13 weeks or more		Neck,Shoulder,Upper back,Low back		54
30-39 years	Female	Employed (including full time and part time and self-employed)	Good	4-6 days	13 weeks or more		Shoulder		29
50-59 years	Female	Unemployed	Fair	Same day	0-6 weeks		Head,Neck,Shoulder,Low back		14
60-69 years	Male	Retired	Good	7 days or more	13 weeks or more		Neck,Upper back		38
60-69 years	Female	Other	Very good	Same day	0-6 weeks		Neck,Shoulder,Upper back,Other		35
18-29 years	Male	Employed (including full time and part time and self-employed)	Very good	4-6 days	0-6 weeks		Low back,Hip/thigh		25
50-59 years	Male	Prefer not to answer	Very good	7 days or more	0-6 weeks		Neck,Shoulder,Wrist/hand,Upper back		29
30-39 years	Male	Employed (including full time and part time and self-employed)	Good	1 day	0-6 weeks		Low back		12
60-69 years	Female	Employed (including full time and part time and self-employed)	Very good	4-6 days	13 weeks or more		Low back, Ankle/foot		46
60-69 years	Female	Employed (including full time and part time and self-employed)	Fair	2 days	0-6 weeks		Neck,Shoulder		13
18-29 years	Female	Retired	Good	4-6 days	13 weeks or more		Low back,Hip/thigh		27
30-39 years	Male	Employed (including full time and part time and self-employed)	Very good	Same day	0-6 weeks		Neck,Shoulder, Upper back		29
30-39 years	Female	Retired	Very good	3 days	13 weeks or more		Upper back,Low back		38
30-39 years	Male	Employed (including full time and part time and self-employed)	Very good	1 day	7-12 weeks		Neck,Shoulder,Low back,Ankle/foot		38
50-59 years	Male	Employed (including full time and part time and self-employed)	Good	Same day	13 weeks or more		Low back		50
40-49 years	Female	Employed (including full time and part time and self-employed)	Very good	Same day	0-6 weeks		Neck,Low back,Knee(s)		13
50-59 years	Female	Employed (including full time and part time and self-employed)	Very good	Same day	0-6 weeks		Neck,Shoulder		32
70-79 years	Male	Retired	Very good	4-6 days	0-6 weeks		Low back		4
70-79 years	Male	Retired	Very good	2 days	0-6 weeks		Head,Neck,Upper back		28
40-49 years	Female	Employed (including full time and part time and self-employed)	Good	Same day	0-6 weeks		Neck,Shoulder,Low back, Upper back		44
30-39 years	Female	Employed (including full time and part time and self-employed)	Very good	1 day	13 weeks or more		Neck		52
50-59 years	Female	Employed (including full time and part time and self-employed)	Very good	3 days	7-12 weeks		Low back,Hip/thigh,Knee(s)		0
40-49 years	Male	Employed (including full time and part time and self-employed)	Fair	1 day	13 weeks or more		Chest,Low back,Hip/thigh,Ankle/foot,Other		23
60-69 years	Male	Retired	Very good	7 days or more	0-6 weeks		Ankle/foot		28
50-59 years	Female	Employed (including full time and part time and self-employed)	Good	4-6 days	13 weeks or more		Head,Neck,Shoulder, Upper back		22
40-49 years	Male	Employed (including full time and part time and self-employed)	Very good	3 days	0-6 weeks		Neck,Shoulder,Low back		28
50-59 years	Female	Employed (including full time and part time and self-employed)	Very good	Same day	0-6 weeks		Head,Neck,Other		30
40-49 years	Female	Employed (including full time and part time and self-employed)	Fair	3 days	7-12 weeks		Neck		29
70-79 years	Male	Employed (including full time and part time and self-employed)	Good	1 day	0-6 weeks		Neck		43
30-39 years	Female	Employed (including full time and part time and self-employed)	Very good	1 day	13 weeks or more		Shoulder		13
40-49 years	Female	Employed (including full time and part time and self-employed)	Very good	3 days	0-6 weeks		Low back,Hip/thigh, Ankle/foot		48
50-59 years	Male	Employed (including full time and part time and self-employed)	Very good	4-6 days	13 weeks or more		Neck,Knee,Other		29
40-49 years	Female	Employed (including full time and part time and self-employed)	Very good	Same day	13 weeks or more		Shoulder		30
30-39 years	Female	Retired	Fair	7 days or more	0-6 weeks		Wrist/hand,Knee(s)		5
30-39 years	Male	Employed (including full time and part time and self-employed)	Good	2 days	13 weeks or more		Low back		22
60-69 years	Female	Other	Very good	1 day	0-6 weeks		Head,Neck,Shoulder		40
70-79 years	Female	Employed (including full time and part time and self-employed)	Very good	Same day	0-6 weeks		Low back,Hip/thigh,Other		20
40-49 years	Male	Employed (including full time and part time and self-employed)	Very good	Same day	7-12 weeks		Other		20
30-39 years	Female	Looking after home / family	Very good	3 days	0-6 weeks		Hip/thigh,Knee,Ankle/foot		5
40-49 years	Female	Employed (including full time and part time and self-employed)	Very good	2 days	13 weeks or more		Low back		24
50-59 years	Male	Employed (including full time and part time and self-employed)	Very good	4-6 days	7-12 weeks		Neck,Upper back		22
30-39 years	Male	Employed (including full time and part time and self-employed)	Very good	3 days	13 weeks or more		Low back		32
60-69 years	Female	Looking after home / family	Very good	Same day	13 weeks or more		Low back, Ankle/foot		28
40-49 years	Male	Employed (including full time and part time and self-employed)	Good	1 day	0-6 weeks		Wrist/hand		8
18-29 years	Male	Employed (including full time and part time and self-employed)	Fair	2 days	13 weeks or more		Neck,Shoulder,Upper back		20
60-69 years	Male	Employed (including full time and part time and self-employed)	Very good	Same day	13 weeks or more		Low back		45
50-59 years	Male	Retired	Good	4-6 days	13 weeks or more		Shoulder,Upper back,Low back		44
30-39 years	Male	Employed (including full time and part time and self-employed)	Fair	3 days	13 weeks or more		Low back,Hip/thigh,Knee(s)		41
30-39 years	Male	Employed (including full time and part time and self-employed)	Very good	1 day	0-6 weeks		Head,Neck		18
30-39 years	Female	Employed (including full time and part time and self-employed)	Very good	3 days	13 weeks or more		Neck,Low back		41
70-79 years	Male	Employed (including full time and part time and self-employed)	Very good	4-6 days	7-12 weeks		Knee, Ankle/foot		22
40-49 years	Female	Employed (including full time and part time and self-employed)	Very good	4-6 days	0-6 weeks		Low back, Pelvis		25
30-39 years	Female	Looking after home / family	Good	Missing	0-6 weeks		Low back		31
50-59 years	Female	Retired	Good	4-6 days	0-6 weeks		Hip/thigh, Ankle/foot		61
40-49 years	Female	Employed (including full time and part time and self-employed)	Very good	7 days or more	0-6 weeks		Upper back		47
30-39 years	Male	Employed (including full time and part time and self-employed)	Very good	1 day	13 weeks or more		Neck,Shoulder		44
60-69 years	Male	Employed (including full time and part time and self-employed)	Good	4-6 days	0-6 weeks		Low back		39
40-49 years	Female	Employed (including full time and part time and self-employed)	Very good	3 days	13 weeks or more		Low back		38
50-59 years	Female	Other	Very good	7 days or more	13 weeks or more		Low back,Hip/thigh, Pelvis		43
18-29 years	Female	Retired	Good	3 days	13 weeks or more		Head,Neck		9
30-39 years	Male	Retired	Very good	4-6 days	0-6 weeks		Neck,Shoulder,Low back		42
40-49 years	Female	Employed (including full time and part time and self-employed)	Good	4-6 days	0-6 weeks		Knee, Ankle/foot		16
50-59 years	Female	Retired	Very good	4-6 days	0-6 weeks		Neck,Shoulder,Chest,Upper back		38
30-39 years	Male	Employed (including full time and part time and self-employed)	Very good	2 days	0-6 weeks		Neck,Shoulder		43
40-49 years	Male	Employed (including full time and part time and self-employed)	Very good	4-6 days	13 weeks or more		Low back,Hip/thigh, Pelvis, Knee		9
30-39 years	Female	Employed (including full time and part time and self-employed)	Fair	1 day	7-12 weeks		Low back,Hip/thigh		42
80-89 years	Male	Employed (including full time and part time and self-employed)	Good	4-6 days	13 weeks or more		Upper back,Low back		47
60-69 years	Female	Employed (including full time and part time and self-employed)	Very good	4-6 days	0-6 weeks		Shoulder		11
50-59 years	Male	Employed (including full time and part time and self-employed)	Very good	2 days	13 weeks or more		Low back, Pelvis		10
50-59 years	Female	Employed (including full time and part time and self-employed)	Good	7 days or more	0-6 weeks		Low back,Hip/thigh		30.7551
60-69 years	Female	Employed (including full time and part time and self-employed)	Very good	Missing	0-6 weeks		Neck
30-39 years	Male	Retired	Very good	1 day	7-12 weeks		Low back, Ankle/foot
40-49 years	Female	Employed (including full time and part time and self-employed)	Fair	3 days	0-6 weeks		Low back,Hip/thigh
80-89 years	Male	Employed (including full time and part time and self-employed)	Fair	Same day	0-6 weeks		Neck
60-69 years	Male	Employed (including full time and part time and self-employed)	Very good	Same day	13 weeks or more		Shoulder
50-59 years	Female	Employed (including full time and part time and self-employed)	Fair	3 days	13 weeks or more		Neck,Shoulder,Upper back
40-49 years	Male	Employed (including full time and part time and self-employed)	Fair	3 days	0-6 weeks		Hip/thigh
40-49 years	Male	Employed (including full time and part time and self-employed)	Very good	1 day	0-6 weeks		Low back, Pelvis, Other
30-39 years	Female	Prefer not to answer	Very good	Same day	13 weeks or more		Low back,Hip/thigh
50-59 years	Female	Employed (including full time and part time and self-employed)	Very good	1 day	13 weeks or more		Neck,Shoulder,Elbow
18-29 years	Female	School or full time education	Good	4-6 days	0-6 weeks		Low back
60-69 years	Female	Looking after home / family	Very good	1 day	0-6 weeks		Low back,Hip/thigh, Pelvis
50-59 years	Male	Employed (including full time and part time and self-employed)	Very good	3 days	0-6 weeks		Low back,Hip/thigh
30-39 years	Male	Retired	Very good	Same day	0-6 weeks		Neck,Shoulder,Upper back,Low back,Knee
30-39 years	Female	Employed (including full time and part time and self-employed)	Fair	2 days	0-6 weeks		Low back,Hip/thigh
30-39 years	Female	Employed (including full time and part time and self-employed)	Very good	Same day	13 weeks or more		Neck,Shoulder
60-69 years	Male	Employed (including full time and part time and self-employed)	Good	1 day	7-12 weeks		Head,Neck,Shoulder,Wrist/hand,Hip/thigh
70-79 years	Female	Employed (including full time and part time and self-employed)	Very good	Same day	13 weeks or more		Low back,Hip/thigh
40-49 years	Female	Looking after home / family	Very good	1 day	0-6 weeks		Neck,Shoulder,Upper back,Low back
30-39 years	Male	Employed (including full time and part time and self-employed)	Very good	1 day	13 weeks or more		Low back
50-59 years	Female	Retired	Very good	2 days	0-6 weeks		Neck,Shoulder
30-39 years	Female	Employed (including full time and part time and self-employed)	Very good	Same day	0-6 weeks		Upper back,Low back,Hip/thigh, Ankle/foot
70-79 years	Male	Employed (including full time and part time and self-employed)	Very good	Same day	7-12 weeks		Low back
40-49 years	Male	Retired	Fair	4-6 days	0-6 weeks		Head
30-39 years	Female	Employed (including full time and part time and self-employed)	Very good	4-6 days	13 weeks or more		Neck,Shoulder,Upper back
50-59 years	Male	Employed (including full time and part time and self-employed)	Very good	7 days or more	0-6 weeks		Low back,Hip/thigh, Ankle/foot
40-49 years	Female	Employed (including full time and part time and self-employed)	Good	Same day	13 weeks or more		Other, Shoulder(s)
50-59 years	Male	Employed (including full time and part time and self-employed)	Very good	7 days or more	7-12 weeks		Shoulder,Wrist/hand,Chest
50-59 years	Female	Employed (including full time and part time and self-employed)	Very good	1 day	13 weeks or more		Neck,Shoulder,Chest,Upper back
50-59 years	Female	Employed (including full time and part time and self-employed)	Very good	4-6 days	0-6 weeks		Low back, Pelvis
30-39 years	Female	Retired	Very good	3 days	13 weeks or more		Low back
40-49 years	Male	Retired	Very good	Same day	13 weeks or more		Head,Neck,Shoulder,Upper back,Low back
60-69 years	Female	Employed (including full time and part time and self-employed)	Very good	1 day	0-6 weeks		Low back
60-69 years	Male	Employed (including full time and part time and self-employed)	Very bad	1 day	0-6 weeks		Low back,Knee(s), Ankle/foot
50-59 years	Male	Employed (including full time and part time and self-employed)	Fair	4-6 days	0-6 weeks		Upper back
50-59 years	Female	Employed (including full time and part time and self-employed)	Good	3 days	0-6 weeks		Neck,Upper back
18-29 years	Female	School or full time education	Very good	Missing	0-6 weeks		Upper back
40-49 years	Female	School or full time education	Bad	Same day	13 weeks or more		Low back
30-39 years	Female	Employed (including full time and part time and self-employed)	Fair	2 days	13 weeks or more		Low back, Pelvis
40-49 years	Female	Employed (including full time and part time and self-employed)	Very good	Same day	13 weeks or more		Shoulder
50-59 years	Male	Retired	Very good	1 day	13 weeks or more		Low back
70-79 years	Female	Retired	Very good	7 days or more	13 weeks or more		Neck,Shoulder,Upper back
60-69 years	Female	Employed (including full time and part time and self-employed)	Very good	4-6 days	0-6 weeks		Low back
40-49 years	Female	Employed (including full time and part time and self-employed)	Very good	1 day	7-12 weeks		Neck,Low back
50-59 years	Female	Employed (including full time and part time and self-employed)	Good	3 days	0-6 weeks		Low back,Hip/thigh, Ankle/foot
40-49 years	Female	Employed (including full time and part time and self-employed)	Very good	2 days	0-6 weeks		Neck,Shoulder
70-79 years	Male	Employed (including full time and part time and self-employed)	Good	1 day	0-6 weeks		Neck,Shoulder,Upper back
70-79 years	Female	Employed (including full time and part time and self-employed)	Fair	Same day	13 weeks or more		Low back,Hip/thigh, Pelvis,
40-49 years	Female	Other	Very good	4-6 days	13 weeks or more		Shoulder
50-59 years	Female	Employed (including full time and part time and self-employed)	Fair	Missing	13 weeks or more		Elbow,Wrist/hand
60-69 years	Female	Employed (including full time and part time and self-employed)	Very good	1 day	0-6 weeks		Neck
50-59 years	Male	Looking after home / family	Very good	1 day	0-6 weeks		Low back, Ankle/foot
70-79 years	Male	Employed (including full time and part time and self-employed)	Bad	1 day	13 weeks or more		Neck
40-49 years	Female	Employed (including full time and part time and self-employed)	Very good	4-6 days	13 weeks or more		Head,Neck,Shoulder
