# Supplementary material for: Patient reported outcomes in a large cohort of patients receiving osteopathic care in the United Kingdom
Source: PLoS One. 2021 Apr 16;16(4):e0249719. doi: 10.1371/journal.pone.0249719 (PMC8051759; doi:10.1371/journal.pone.0249719)
Supplement: S2 Data — (XLSX) [file pone.0249719.s002.xlsx]

## Sheet: Sheet1
GRoC 1week	GRoC 6 weeks	Pat satisfaction 1 week	Pat satisfaction 6 weeks	Pat experience 1 week	Pat Experience 6 weeks	BQ 1 week unmatched	BQ 6 week unmatched
Much improved	Much improved	Very satisfied	Very satisfied	Very good	Very good	6	21
Much improved	Much improved	Fairly satisfied	Fairly dissatisfied	Fairly good	Fairly poor	15	8
Much improved	Much improved	Very satisfied	Very satisfied	Very good	Very good	5	51
Slightly improved	Slightly improved	Fairly satisfied	Fairly satisfied	Fairly good	Fairly good	6	12
Much improved	Much improved	Very satisfied	Very satisfied	Very good	Very good	10	13
Much improved	Slightly improved	Very satisfied	Very satisfied	Very good	Very good	2	17
Slightly improved	Much improved	Very satisfied	Very satisfied	Very good	Very good	8	5
Slightly improved	Much improved	Very satisfied	Very satisfied	Very good	Very good	18	15
Much improved	Much improved	Very satisfied	Very satisfied	Very good	Very good	1	8
Slightly improved	Completely recovered	Very dissatisfied	Very dissatisfied	Very good	Very good	11	32
Much improved	Slightly improved	Neither satisfied nor dissatisfied	Very dissatisfied	Neither good nor poor	Fairly good	13	16
Much improved	Much improved	Very satisfied	Fairly satisfied	Very good	Very good	36	18
Slightly improved	Much improved	Very satisfied	Very satisfied	Very good	Very good	9	11
Slightly improved	Completely recovered	Very satisfied	Very satisfied	Very good	Very good	27	5
Much improved	No change	Fairly satisfied	Fairly satisfied	Fairly good	Fairly good	3	2
Much improved	Completely recovered	Very satisfied	Very satisfied	Very good	Very good	16	4
Slightly improved	Slightly improved	Very satisfied	Very satisfied	Very good	Very good	43	1
Much improved	Much improved	Very satisfied	Very satisfied	Very good	Very good	1	19
Much improved	Much improved	Neither satisfied nor dissatisfied	Very dissatisfied	Very good	Very poor	13	12
Much improved	No change	Very satisfied	Very satisfied	Very good	Very good	1	15
Much improved	Slightly improved	Very satisfied	Very satisfied	Very good	Very good	6	1
Much improved	Much improved	Very satisfied	Very satisfied	Very good	Very good	0	6
Much improved	Completely recovered	Very satisfied	Very satisfied	Very good	Very good	4	11
Slightly improved	Completely recovered	Very satisfied	Very satisfied	Very good	Very good	4	2
Slightly improved	Slightly improved	Very satisfied	Very satisfied	Very good	Very good	3	14
Slightly improved	Slightly improved	Very satisfied	Very satisfied	Very good	Very good	1	29
Slightly improved	Completely recovered	Fairly satisfied	Fairly dissatisfied	Fairly good	Very good	12	16
Slightly improved	Much improved	Very satisfied	Very satisfied	Very good	Very good	3	1
Slightly improved	No change	Very satisfied	Very satisfied	Very good	Very good	39	6
Slightly worse	Completely recovered	Very satisfied	Very satisfied	Very good	Very good	7	12
Much improved	Much improved	Very satisfied	Very satisfied	Very good	Very good	14	13
Much improved	Slightly improved	Very satisfied	Very satisfied	Very good	Very good	33	19
Much improved	No change	Very satisfied	Very satisfied	Very good	Very good	6	2
Much improved	Much improved	Very satisfied	Very satisfied	Very good	Very good	1	5
Slightly improved	Much improved	Very satisfied	Very satisfied	Very good	Very good	14	5
Much improved	Much improved	Very satisfied	Very satisfied	Very good	Very good	3	8
Slightly improved	Much improved	Very satisfied	Very satisfied	Very good	Very good	6	13
Slightly improved	Completely recovered	Very satisfied	Very satisfied	Very good	Very good	9	1
Much improved	Much improved	Very satisfied	Very satisfied	Very good	Very good	26	10
Completely recovered	No change	Very satisfied	Very satisfied	Very good	Very good	13	0
Much improved	No change	Very satisfied	Very satisfied	Very good	Very good	28	3
Much improved	Much improved	Very satisfied	Very satisfied	Very good	Very good	14	8
Much improved	Much improved	Very satisfied	Very satisfied	Very good	Very good	3	6
Much improved	Much improved	Very satisfied	Very satisfied	Very good	Very good	46	3
Slightly improved	Much improved	Very satisfied	Very satisfied	Very good	Very good	5	1
Slightly improved	Much improved	Very satisfied	Very satisfied	Very good	Very good	26	5
Much improved	Completely recovered	Very satisfied	Very satisfied	Very good	Very good	10	5
Slightly worse	No change	Very satisfied	Very satisfied	Very good	Very good	11	11
Completely recovered	Much improved	Very satisfied	Very satisfied	Very good	Very good	12	5
Much improved	Much improved	Very satisfied	Very satisfied	Very good	Very good	0	9
Much improved	Slightly improved	Very satisfied	Very satisfied	Very good	Very good	0	12
Much improved	No change	Very satisfied	Very satisfied	Very good	Very good	6	15
Much improved	Much improved	Very satisfied	Very satisfied	Very good	Very good	21	9
Much improved	Much improved	Very satisfied	Very satisfied	Very good	Very good	0	6
Much improved	No change	Neither satisfied nor dissatisfied	Neither satisfied nor dissatisfied	Neither good nor poor	Fairly good	18	15
Slightly improved	Slightly improved	Very satisfied	Very satisfied	Very good	Very good	1	5
Much improved	Completely recovered	Fairly satisfied	Fairly satisfied	Fairly good	Very good	50	6
Slightly improved	Much improved	Very satisfied	Very satisfied	Very good	Very good	38	10
Much improved	Slightly improved	Very satisfied	Very satisfied	Very good	Very good	11	2
Much improved	Much improved	Very satisfied	Very satisfied	Very good	Very good	23	28
Much improved	Much improved	Very satisfied	Fairly satisfied	Very good	Fairly good	10	18
Completely recovered	Completely recovered	Very satisfied	Very satisfied	Very good	Very good	40	1
Much improved	Slightly improved	Very satisfied	Very satisfied	Very good	Very good	26	11
Much improved	Much improved	Very satisfied	Very satisfied	Very good	Very good	12	23
Much improved	Much improved	Very satisfied	Very satisfied	Very good	Very good	5	36
Much improved	Slightly improved	Very satisfied	Very satisfied	Very good	Very good	0	9
Slightly worse	Much improved	Very satisfied	Very satisfied	Very good	Very good	3	27
Completely recovered	Much improved	Very satisfied	Very satisfied	Very good	Very good	20	3
Slightly improved	Much improved	Very satisfied	Very satisfied	Very good	Very good	0	26
Much improved	Much improved	Very satisfied	Very satisfied	Very good	Very good	19	43
Slightly improved	Much improved	Very satisfied	Very satisfied	Very good	Very good	11	1
Slightly improved	Much improved	Very satisfied	Very satisfied	Very good	Very good	38	13
Much improved	Much improved	Very satisfied	Very satisfied	Very good	Very good	32	9
Much improved	Completely recovered	Very satisfied	Very satisfied	Very good	Very good	30	1
Slightly improved	Completely recovered	Very satisfied	Very satisfied	Very good	Very good	34	6
Much improved	Slightly improved	Fairly satisfied	Fairly satisfied	Fairly good	Fairly good	11	0
Slightly improved	Slightly improved	Fairly satisfied	Fairly satisfied	Very good	Fairly good	3	4
Slightly improved	Much improved	Fairly satisfied	Fairly satisfied	Very good	Very good	33	4
Slightly improved	Completely recovered	Very satisfied	Very satisfied	Very good	Very good	24	3
Much improved	Much improved	Very satisfied	Very satisfied	Very good	Very good	9	1
Much improved	Much improved	Very satisfied	Very satisfied	Very good	Very good	22	12
Slightly improved	Much improved	Very satisfied	Very satisfied	Very good	Very good	8	3
Much improved	Much improved	Very satisfied	Very satisfied	Very good	Very good	18	39
Slightly improved	Much improved	Very satisfied	Very satisfied	Very good	Very good	13	7
Completely recovered	Much improved	Very satisfied	Very satisfied	Very good	Very good	6	34
Much improved	Slightly improved	Very satisfied	Very satisfied	Very good	Very good	40	33
Much improved	Slightly improved	Very satisfied	Very satisfied	Very good	Very good	20	6
Much improved	Much improved	Very satisfied	Very satisfied	Very good	Very good	14	1
Slightly improved	Completely recovered	Very satisfied	Very satisfied	Very good	Very good	27	14
Slightly improved	Much improved	Very satisfied	Very satisfied	Very good	Very good	4	3
Much improved	Much improved	Very satisfied	Very satisfied	Very good	Very good	50	6
Much improved	Much improved	Very satisfied	Very satisfied	Very good	Very good	1	9
Slightly worse	Much improved	Very satisfied	Very satisfied	Very good	Very good	20	13
Much improved	Slightly improved	Very satisfied	Very satisfied	Very good	Very good	9	26
Much improved	Slightly improved	Very satisfied	Very satisfied	Very good	Very good	29	13
Much improved	Much improved	Very satisfied	Fairly satisfied	Very good	Very good	27	28
Much improved	No change	Very satisfied	Fairly satisfied	Very good	Fairly good	3	14
Much improved	No change	Very satisfied	Very satisfied	Very good	Very good	21	3
Slightly improved	Much improved	Very satisfied	Very satisfied	Very good	Very good	2	46
Slightly improved	Much improved	Very satisfied	Very satisfied	Very good	Very good	18	5
Much improved	Much improved	Very satisfied	Very satisfied	Very good	Very good	19	36
Much improved	Much improved	Very satisfied	Very satisfied	Very good	Very good	23	10
Slightly improved	Much improved	Very satisfied	Very satisfied	Very good	Very good	7	11
Slightly improved	Much improved	Very satisfied	Very satisfied	Very good	Very good	19	12
Slightly improved	Slightly improved	Very satisfied	Fairly dissatisfied	Very good	Very poor	13	0
Slightly improved	Much improved	Very satisfied	Very satisfied	Very good	Very good	8	0
Much improved	Completely recovered	Fairly satisfied	Fairly satisfied	Fairly good	Fairly good	9	6
Much improved	Much improved	Very satisfied	Very satisfied	Very good	Very good	50	21
Much improved	Much improved	Very satisfied	Very satisfied	Very good	Very good	22	0
Much improved	Much improved	Neither satisfied nor dissatisfied	Neither satisfied nor dissatisfied	Neither good nor poor	Fairly good	10	18
Much improved	Completely recovered	Very satisfied	Very satisfied	Very good	Very good	6	1
Much improved	Much improved	Very satisfied	Very satisfied	Very good	Very good	13	54
Slightly improved	Much improved	Very satisfied	Very satisfied	Very good	Very good	14	12
Much improved	Much improved	Very satisfied	Very satisfied	Very good	Very good	17	11
Slightly improved	No change	Very satisfied	Very satisfied	Very good	Very good	14	8
Much improved	No change	Very satisfied	Very satisfied	Very good	Very good	10	10
Slightly improved	No change	Very satisfied	Very satisfied	Very good	Very good	15	11
Slightly improved	Slightly improved	Very satisfied	Very satisfied	Very good	Very good	5	14
Much improved	Much improved	Very satisfied	Very satisfied	Very good	Very good	34	4
Completely recovered	Completely recovered	Very satisfied	Very satisfied	Very good	Very good	19	0
Completely recovered	No change	Very satisfied	Fairly satisfied	Very good	Fairly good	6	17
Much improved	Much improved	Very satisfied	Very satisfied	Very good	Very good	15	2
Much improved	Much improved	Very satisfied	Very satisfied	Very good	Very good	20	21
Much improved	Slightly improved	Very satisfied	Fairly satisfied	Very good	Very good	16	4
Slightly worse	No change	Very satisfied	Very satisfied	Very good	Very good	6	29
Slightly improved	Much improved	Very satisfied	Very satisfied	Very good	Very good	14	30
Slightly improved	Slightly improved	Very satisfied	Neither satisfied nor dissatisfied	Very good	Fairly good	6	14
Slightly improved	Slightly improved	Very satisfied	Very satisfied	Very good	Very good	10	8
Much improved	Much improved	Very satisfied	Very satisfied	Very good	Very good	11	0
Slightly improved	No change	Very satisfied	Very satisfied	Very good	Very good	7	0
Slightly improved	Slightly improved	Very satisfied	Very satisfied	Very good	Very good	21	35
Much improved	Much improved	Very satisfied	Very satisfied	Very good	Very good	19	27
Completely recovered	Slightly improved	Very satisfied	Very satisfied	Very good	Very good	10	21
Much improved	No change	Very satisfied	Very satisfied	Very good	Very good	12	9
Much improved	Much improved	Very satisfied	Fairly dissatisfied	Very good	Fairly good	1	26
Much improved	Much improved	Very satisfied	Very satisfied	Very good	Very good	15	12
Slightly improved	Much improved	Very satisfied	Very satisfied	Very good	Very good	27	14
Much improved	Slightly improved	Very satisfied	Very satisfied	Very good	Very good	3	15
Slightly improved	Slightly improved	Neither satisfied nor dissatisfied	Neither satisfied nor dissatisfied	Very good	Fairly good	20	22
Much improved	Much improved	Very satisfied	Very satisfied	Very good	Very good	20	3
Slightly improved	No change	Very satisfied	Very satisfied	Very good	Very good	8	8
Slightly improved	No change	Very satisfied	Very satisfied	Very good	Very good	9	27
Much improved	Much improved	Very satisfied	Very satisfied	Very good	Very good	16	5
Much improved	Much improved	Very satisfied	Very satisfied	Very good	Very good	5	22
Much improved	Much improved	Very satisfied	Very satisfied	Very good	Very good	10	9
Much improved	Much improved	Very satisfied	Very satisfied	Very good	Very good	25	25
Much improved	Much improved	Fairly satisfied	Fairly satisfied	Fairly good	Fairly good	2	38
Slightly improved	Slightly improved	Very satisfied	Very satisfied	Very good	Very good	12	32
Much improved	No change	Very satisfied	Very satisfied	Very good	Very good	2	12
Slightly improved	Much improved	Very satisfied	Very satisfied	Very good	Very good	35	0
Much improved	Much improved	Very satisfied	Very satisfied	Very good	Very good	9	24
Slightly improved	Slightly improved	Very satisfied	Very satisfied	Very good	Very good	6	15
Slightly improved	No change	Very satisfied	Very satisfied	Very good	Very good	17	13
Much improved	Slightly improved	Very satisfied	Very satisfied	Very good	Very good	10	7
Slightly improved	Much improved	Very satisfied	Very satisfied	Very good	Very good	10	0
Slightly improved	No change	Very satisfied	Very satisfied	Very good	Very good	9	7
Slightly improved	Slightly improved	Very satisfied	Very satisfied	Very good	Very good	16	37
Slightly improved	Slightly improved	Very satisfied	Very satisfied	Very good	Very good	41	25
Slightly improved	Much improved	Very satisfied	Very satisfied	Very good	Very good	15	17
Slightly improved	Completely recovered	Very satisfied	Very satisfied	Very good	Very good	38	6
Much improved	Much improved	Very satisfied	Very satisfied	Very good	Very good	13	2
Slightly improved	Much improved	Very satisfied	Very satisfied	Very good	Very good	6	35
Slightly improved	Slightly improved	Very satisfied	Very satisfied	Very good	Very good	9	18
Slightly improved	Much improved	Very satisfied	Very satisfied	Very good	Very good	2	15
Slightly improved	Much improved	Very satisfied	Very satisfied	Very good	Very good	39	0
Slightly improved	Much improved	Very satisfied	Very satisfied	Very good	Very good	28	36
Slightly improved	Slightly improved	Very satisfied	Very satisfied	Very good	Very good	7	7
Much improved	Much improved	Very satisfied	Very satisfied	Very good	Very good	16	4
Slightly improved	Much improved	Very satisfied	Very satisfied	Very good	Very good	30	42
Slightly improved	Much improved	Very satisfied	Very satisfied	Very good	Very good	43	23
Much improved	Much improved	Very satisfied	Fairly satisfied	Very good	Fairly good	32	1
Completely recovered	Much improved	Very satisfied	Very satisfied	Very good	Very good	28	8
Much improved	Much improved	Very satisfied	Very satisfied	Very good	Very good	25	25
Much improved	Completely recovered	Very satisfied	Very satisfied	Very good	Very good	10	12
Much improved	Slightly improved	Very satisfied	Very satisfied	Very good	Very good	13	19
Slightly improved	Slightly improved	Very satisfied	Very satisfied	Very good	Very good	35	11
Much improved	Slightly improved	Neither satisfied nor dissatisfied	Neither satisfied nor dissatisfied	Neither good nor poor	Fairly good	28	8
Slightly improved	Completely recovered	Very satisfied	Very satisfied	Very good	Very good	24	3
Slightly improved	Slightly improved	Very satisfied	Very satisfied	Very good	Very good	30	0
Much improved	Completely recovered	Very satisfied	Very satisfied	Very good	Very good	31	8
Much improved	Much improved	Very satisfied	Very satisfied	Very good	Very good	28	0
Much improved	Much improved	Very satisfied	Very satisfied	Very good	Very good	4	8
Much improved	Much improved	Fairly satisfied	Fairly dissatisfied	Very good	Very good	23	14
Much improved	Much improved	Very satisfied	Very satisfied	Very good	Very good	8	19
Much improved	Much improved	Neither satisfied nor dissatisfied	Neither satisfied nor dissatisfied	Neither good nor poor	Very good	14	12
Slightly improved	Much improved	Very satisfied	Very satisfied	Very good	Very good	5	0
Much improved	Slightly improved	Very satisfied	Very satisfied	Very good	Very good	7	12
Slightly improved	Completely recovered	Very satisfied	Very satisfied	Very good	Very good	1	8
Much improved	Much improved	Very satisfied	Very satisfied	Very good	Very good	12	1
Slightly improved	Completely recovered	Very satisfied	Very satisfied	Very good	Very good	41	19
Slightly improved	Much improved	Very satisfied	Very satisfied	Very good	Very good	7	7
Much improved	Much improved	Very satisfied	Fairly satisfied	Very good	Fairly good	38	4
Much improved	Much improved	Very satisfied	Very satisfied	Very good	Very good	44	7
Slightly improved	Much improved	Very satisfied	Fairly satisfied	Very good	Fairly good	30	16
Slightly improved	Slightly improved	Very satisfied	Neither satisfied nor dissatisfied	Very good	Very good	6	3
Much improved	Slightly improved	Very satisfied	Very satisfied	Very good	Very good	19	16
Slightly improved	No change	Very satisfied	Very satisfied	Very good	Very good	63	7
Slightly improved	Slightly improved	Very satisfied	Very satisfied	Very good	Very good	7	43
Slightly improved	Much improved	Very satisfied	Very satisfied	Very good	Very good	0	18
Slightly improved	Slightly improved	Very satisfied	Very satisfied	Very good	Very good	2	13
Much improved	No change	Very satisfied	Very satisfied	Very good	Very good	5	7
Slightly improved	Much improved	Very satisfied	Very satisfied	Very good	Very good	26	4
Slightly improved	Much improved	Very satisfied	Very satisfied	Very good	Very good	17	4
Much improved	Much improved	Very satisfied	Very satisfied	Very good	Very good	9	17
Slightly improved	Slightly improved	Very satisfied	Very satisfied	Very good	Very good	12	35
Slightly improved	Completely recovered	Very satisfied	Very satisfied	Very good	Very good	0	2
Slightly improved	Much improved	Very satisfied	Very satisfied	Very good	Very good	31	15
Slightly improved	No change	Very satisfied	Very satisfied	Very good	Very good	5	4
Slightly worse	No change	Very satisfied	Very satisfied	Very good	Very good	13	13
Much improved	Much improved	Very satisfied	Very satisfied	Very good	Very good	39	5
Much improved	Much improved	Very satisfied	Very satisfied	Very good	Very good	18	10
Slightly improved	Much improved	Very satisfied	Very satisfied	Very good	Very good	14	8
Much improved	Much improved	Very satisfied	Very satisfied	Very good	Very good	26	34
Slightly improved	Much improved	Very satisfied	Very satisfied	Very good	Very good	25	20
Slightly improved	Slightly improved	Fairly satisfied	Fairly satisfied	Fairly good	Fairly good	11	28
Much improved	No change	Very satisfied	Very satisfied	Very good	Very good	5	4
Much improved	Much improved	Very satisfied	Very satisfied	Very good	Very good	29	5
Much improved	Much improved	Very satisfied	Very satisfied	Very good	Very good	12	2
Much improved	Slightly improved	Very satisfied	Very satisfied	Very good	Very good	13	3
Much improved	No change	Very satisfied	Very satisfied	Very good	Very good	9	43
Much improved	Slightly improved	Very satisfied	Very satisfied	Very good	Very good	2	35
Slightly improved	Much improved	Very satisfied	Very satisfied	Very good	Very good	5	23
Completely recovered	No change	Very satisfied	Very satisfied	Very good	Very good	20	3
Much improved	Slightly improved	Very satisfied	Very satisfied	Very good	Very good	32	6
Much improved	Much improved	Very satisfied	Very satisfied	Very good	Very good	28	1
Slightly improved	Much improved	Very satisfied	Very satisfied	Very good	Very good	34	0
Much improved	Slightly improved	Very satisfied	Very satisfied	Very good	Very good	6	6
Slightly improved	Much improved	Very satisfied	Very satisfied	Very good	Very good	39	7
Slightly improved	Much improved	Very satisfied	Very satisfied	Very good	Very good	15	1
Much improved	Completely recovered	Very satisfied	Very satisfied	Very good	Very good	9	20
Completely recovered	Slightly improved	Very satisfied	Very satisfied	Very good	Very good	23	1
Much improved	Much improved	Very satisfied	Very satisfied	Very good	Very good	5	7
Much improved	Much improved	Very satisfied	Very satisfied	Very good	Very good	16	23
Much improved	Slightly improved	Very satisfied	Very satisfied	Very good	Very good	3	13
Much improved	Much improved	Very satisfied	Very satisfied	Very good	Very good	19	21
Much improved	Much improved	Very satisfied	Very satisfied	Very good	Very good	35	27
Slightly improved	Much improved	Very satisfied	Very satisfied	Very good	Very good	2	39
Much improved	Much improved	Very satisfied	Very satisfied	Very good	Very good	2	33
Much improved	Much improved	Very satisfied	Very satisfied	Very good	Very good	36	17
Much improved	Much improved	Very satisfied	Very satisfied	Very good	Very good	41	7
Slightly improved	Slightly improved	Very satisfied	Very satisfied	Very good	Very good	8	9
Slightly improved	Much improved	Very satisfied	Very satisfied	Very good	Very good	24	5
Slightly improved	Slightly improved	Very satisfied	Fairly satisfied	Very good	Very good	7	7
Much improved	Slightly improved	Very satisfied	Very satisfied	Very good	Very good	0	21
Much improved	Much improved	Very satisfied	Very satisfied	Very good	Very good	7	1
Much improved	Slightly improved	Very satisfied	Very satisfied	Very good	Very good	0	8
Much improved	Completely recovered	Very satisfied	Very satisfied	Very good	Very good	27	54
Much improved	Much improved	Fairly satisfied	Fairly satisfied	Fairly good	Very good	13	30
Much improved	Much improved	Fairly satisfied	Fairly satisfied	Very good	Very good	2	4
Slightly improved	Much improved	Fairly satisfied	Fairly satisfied	Fairly good	Very good	15	17
Much improved	Much improved	Very satisfied	Very satisfied	Very good	Very good	11	5
Slightly improved	Much improved	Very satisfied	Very satisfied	Very good	Very good	41	0
Much improved	Much improved	Very satisfied	Very satisfied	Very good	Very good	22	5
Much improved	Slightly improved	Very satisfied	Very satisfied	Very good	Very good	46	22
Slightly improved	Completely recovered	Very satisfied	Very satisfied	Very good	Very good	2	10
Slightly improved	Much improved	Very satisfied	Very satisfied	Very good	Very good	31	11
Much improved	Completely recovered	Very satisfied	Very satisfied	Very good	Very good	51	37
Much improved	Much improved	Very satisfied	Very satisfied	Very good	Very good	33	10
Slightly improved	Much improved	Very satisfied	Very satisfied	Very good	Very good	13	14
Slightly improved	Much improved	Very satisfied	Very satisfied	Very good	Very good	12	0
Much improved	Much improved	Very satisfied	Very satisfied	Very good	Very good	8	6
Slightly improved	Slightly improved	Very satisfied	Very satisfied	Very good	Very good	3	0
Slightly improved	Much improved	Very satisfied	Very satisfied	Very good	Very good	13	7
Slightly improved	Slightly improved	Very satisfied	Very satisfied	Very good	Very good	26	2
Slightly improved	Much improved	Very satisfied	Very satisfied	Very good	Very good	40	18
Slightly worse	No change	Very satisfied	Very satisfied	Very good	Very good	37	11
Slightly improved	Slightly improved	Very satisfied	Very satisfied	Very good	Very good	7	25
Slightly improved	Completely recovered	Very satisfied	Very satisfied	Very good	Very good	17	19
Much improved	Much improved	Very satisfied	Very satisfied	Very good	Very good	5	9
Slightly improved	Much improved	Very satisfied	Very satisfied	Very good	Very good	10	18
Slightly improved	Much improved	Neither satisfied nor dissatisfied	Neither satisfied nor dissatisfied	Neither good nor poor	Very good	9	1
Slightly improved	Much improved	Very satisfied	Very satisfied	Very good	Very good	47	7
Slightly improved	Completely recovered	Very satisfied	Very satisfied	Very good	Very good	8	5
Much improved	Slightly improved	Very satisfied	Very satisfied	Very good	Very good	7	18
Slightly improved	Much improved	Very satisfied	Very satisfied	Very good	Very good	34	21
Slightly improved	Much improved	Very satisfied	Fairly satisfied	Very good	Very good	40	9
Much improved	Slightly improved	Very satisfied	Very satisfied	Very good	Very good	23	11
Slightly improved	Much improved	Very satisfied	Very satisfied	Very good	Very good	34	2
Slightly improved	Much improved	Very satisfied	Very satisfied	Very good	Very good	11	2
Much improved	Much improved	Very satisfied	Very satisfied	Very good	Very good	2	3
Slightly improved	Much improved	Fairly satisfied	Fairly satisfied	Very good	Very good	12	2
Slightly improved	Much improved	Very satisfied	Very satisfied	Very good	Very good	25	4
Slightly improved	Much improved	Neither satisfied nor dissatisfied	Neither satisfied nor dissatisfied	Very good	Very good	37	1
Slightly improved	Much improved	Very satisfied	Very satisfied	Very good	Very good	4	2
Much improved	Completely recovered	Very satisfied	Very satisfied	Very good	Very good	41	15
Slightly improved	Completely recovered	Very satisfied	Very satisfied	Very good	Very good	30	6
Much improved	Much improved	Very satisfied	Very satisfied	Very good	Very good	13	4
Slightly improved	Much improved	Very satisfied	Very satisfied	Very good	Very good	29	24
Slightly improved	Slightly improved	Very satisfied	Very satisfied	Very good	Very good	6	8
Much improved	Completely recovered	Very satisfied	Very satisfied	Very good	Very good	28	18
Slightly improved	Much improved	Very satisfied	Very satisfied	Very good	Very good	23	11
Slightly improved	Much improved	Very satisfied	Very satisfied	Very good	Very good	5	19
Slightly improved	Much improved	Very satisfied	Very satisfied	Very good	Very good	11	17
Slightly improved	Much improved	Very satisfied	Very satisfied	Very good	Very good	0	21
Slightly worse	Slightly improved	Very satisfied	Very satisfied	Very good	Very good	8	20
Slightly improved	Much improved	Very satisfied	Very satisfied	Very good	Very good	28	6
Slightly improved	Slightly improved	Very satisfied	Very satisfied	Very good	Very good	25	3
Slightly improved	Completely recovered	Very satisfied	Very satisfied	Very good	Very good	4	12
Much improved	Much improved	Very satisfied	Very satisfied	Very good	Very good	31	10
Much improved	Completely recovered	Very satisfied	Very satisfied	Very good	Very good	14	7
Much improved	Much improved	Very satisfied	Very satisfied	Very good	Very good	8	57
Much improved	Much improved	Very satisfied	Very satisfied	Very good	Very good	31	6
Slightly improved	Much improved	Very satisfied	Very satisfied	Very good	Very good	8	9
Much improved	Much improved	Very satisfied	Very satisfied	Very good	Very good	9	0
Slightly improved	Much improved	Very satisfied	Very satisfied	Very good	Very good	7	0
Much improved	Much improved	Very satisfied	Very satisfied	Very good	Very good	26	14
Slightly improved	Much improved	Very satisfied	Very satisfied	Very good	Very good	37	7
Slightly improved	Much improved	Very satisfied	Very satisfied	Very good	Very good	30	12
Much improved	Much improved	Very satisfied	Very satisfied	Very good	Very good	7	5
Slightly improved	Slightly improved	Very satisfied	Very satisfied	Very good	Very good	31	26
Completely recovered	Slightly improved	Very satisfied	Very satisfied	Very good	Very good	1	59
Much improved	Much improved	Very satisfied	Very satisfied	Very good	Very good	21	11
Much improved	Much improved	Very satisfied	Very satisfied	Very good	Very good	20	22
Much improved	Completely recovered	Very satisfied	Very satisfied	Very good	Very good	7	4
Slightly improved	Slightly improved	Very satisfied	Very satisfied	Very good	Very good	6	16
Slightly improved	Completely recovered	Very satisfied	Fairly satisfied	Very good	Very good	49	12
Slightly improved	Much improved	Very satisfied	Very satisfied	Very good	Very good	4	4
Slightly improved	Much improved	Very satisfied	Very satisfied	Very good	Very good	17	12
Slightly improved	Much improved	Very satisfied	Very satisfied	Very good	Very good	24	2
Much improved	Much improved	Very satisfied	Very satisfied	Very good	Very good	27	2
Slightly improved	Completely recovered	Very satisfied	Very satisfied	Very good	Very good	11	22
Much improved	Much improved	Very satisfied	Very satisfied	Very good	Very good	53	44
Slightly improved	Much improved	Very satisfied	Very satisfied	Very good	Very good	34	15
Slightly improved	Much improved	Fairly satisfied	Fairly satisfied	Fairly good	Very good	20	32
Much improved	Much improved	Fairly satisfied	Fairly satisfied	Very good	Fairly good	15	1
Completely recovered	Completely recovered	Very satisfied	Very satisfied	Very good	Very good	3	9
Much improved	Completely recovered	Very satisfied	Very satisfied	Very good	Very good	25	24
Much improved	Much improved	Very satisfied	Very satisfied	Very good	Very good	5	7
Much improved	Much improved	Very satisfied	Very satisfied	Very good	Very good	28	8
Much improved	Much improved	Very satisfied	Very satisfied	Very good	Very good	5	5
Much improved	Much improved	Very satisfied	Very satisfied	Very good	Very good	30	2
Slightly improved	Much improved	Very satisfied	Very satisfied	Very good	Very good	14	2
Much improved	Slightly improved	Very satisfied	Very satisfied	Very good	Very good	15	23
Much improved	Much improved	Very satisfied	Very satisfied	Very good	Very good	19	16
Much improved	Much improved	Very satisfied	Very satisfied	Very good	Very good	32	3
Slightly improved	Slightly improved	Very satisfied	Very satisfied	Very good	Very good	28	20
Slightly improved	Much improved	Very satisfied	Very satisfied	Very good	Very good	42	26
Slightly improved	Much improved	Very satisfied	Very satisfied	Very good	Very good	3	13
Much improved	Completely recovered	Very satisfied	Very satisfied	Very good	Very good	22	38
Much improved	Much improved	Very satisfied	Very satisfied	Very good	Very good	6	14
Slightly improved	Completely recovered	Very satisfied	Very satisfied	Very good	Very good	22	3
Slightly improved	Much improved	Very satisfied	Very satisfied	Very good	Very good	6	46
Slightly improved	Much improved	Very satisfied	Very satisfied	Very good	Very good	0	15
Slightly improved	Much improved	Very satisfied	Very satisfied	Very good	Very good	8	36
Slightly improved	Much improved	Very satisfied	Very satisfied	Very good	Very good	27	10
Slightly improved	Much improved	Very satisfied	Very satisfied	Very good	Very good	12	11
Slightly worse	Much improved	Very satisfied	Very satisfied	Very good	Very good	20	12
Much improved	Much improved	Very satisfied	Very satisfied	Very good	Very good	33	32
Much improved	Much improved	Very satisfied	Very satisfied	Very good	Very good	7	0
Much improved	Much improved	Very satisfied	Very satisfied	Very good	Very good	8	36
Much improved	Slightly improved	Very satisfied	Very satisfied	Very good	Very good	41	21
Slightly improved	Much improved	Very satisfied	Very satisfied	Very good	Very good	16	22
Much improved	Much improved	Very satisfied	Very satisfied	Very good	Very good	30	18
Slightly improved	Much improved	Very satisfied	Very satisfied	Very good	Very good	17	21
Slightly improved	Much improved	Very satisfied	Very satisfied	Very good	Very good	15	18
Much improved	Much improved	Very satisfied	Fairly satisfied	Very good	Very good	5	3
Completely recovered	Much improved	Very satisfied	Very satisfied	Very good	Very good	7	10
Much improved	Much improved	Very satisfied	Fairly satisfied	Very good	Fairly good	36	16
Much improved	Slightly improved	Very satisfied	Very satisfied	Very good	Very good	27	7
Much improved	Completely recovered	Very satisfied	Very satisfied	Very good	Very good	27	3
Much improved	Slightly improved	Very satisfied	Very satisfied	Very good	Very good	19	26
Slightly improved	Much improved	Very satisfied	Very satisfied	Very good	Very good	1	13
Slightly improved	Slightly improved	Very satisfied	Very satisfied	Very good	Very good	4	11
Much improved	Much improved	Very satisfied	Very satisfied	Very good	Very good	11	33
Slightly worse	Completely recovered	Very satisfied	Very satisfied	Very good	Very good	27	9
Much improved	Much improved	Very satisfied	Very satisfied	Very good	Very good	15	32
Much improved	Much improved	Very satisfied	Very satisfied	Very good	Very good	25	1
Much improved	Much improved	Very satisfied	Very satisfied	Very good	Very good	4	6
Much improved	Much improved	Very satisfied	Very satisfied	Very good	Very good	21	11
Much improved	Much improved	Very satisfied	Very satisfied	Very good	Very good	27	14
Much improved	Much improved	Fairly satisfied	Fairly satisfied	Fairly good	Very good	19	24
Much improved	Slightly improved	Fairly satisfied	Fairly satisfied	Fairly good	Very good	48	23
Slightly improved	Much improved	Very satisfied	Very satisfied	Very good	Very good	16	1
Much improved	Slightly improved	Very satisfied	Very satisfied	Very good	Very good	6	12
Slightly improved	Much improved	Very satisfied	Very satisfied	Very good	Very good	20	3
Much improved	Much improved	Fairly satisfied	Fairly satisfied	Very good	Very good	0	19
Much improved	Completely recovered	Very satisfied	Very satisfied	Very good	Very good	5	5
Much improved	Much improved	Very satisfied	Very satisfied	Very good	Very good	8	7
Completely recovered	Much improved	Very satisfied	Very satisfied	Very good	Very good	25	34
Much improved	Much improved	Very satisfied	Very satisfied	Very good	Very good	26	33
Much improved	Much improved	Very satisfied	Very satisfied	Very good	Very good	43	9
Much improved	Much improved	Very satisfied	Very satisfied	Very good	Very good	17	22
Slightly improved	Slightly improved	Very satisfied	Very satisfied	Very good	Very good	50	11
Slightly worse	Much improved	Very satisfied	Very satisfied	Very good	Very good	26	6
Much improved	Much improved	Very satisfied	Very satisfied	Very good	Very good	41	20
Slightly improved	Much improved	Very satisfied	Very satisfied	Very good	Very good	12	14
Much improved	Much improved	Very satisfied	Very satisfied	Very good	Very good	34	11
Slightly improved	Slightly improved	Very satisfied	Very satisfied	Very good	Very good	24	32
Much improved	Completely recovered	Very satisfied	Very satisfied	Very good	Very good	6	14
Much improved	Completely recovered	Very satisfied	Very satisfied	Very good	Very good	17	49
Much improved	Much improved	Neither satisfied nor dissatisfied	Neither satisfied nor dissatisfied	Neither good nor poor	Very good	19	26
Slightly improved	Much improved	Fairly satisfied	Fairly satisfied	Very good	Fairly good	4	11
Much improved	Much improved	Very satisfied	Very satisfied	Very good	Very good	16	26
Slightly improved	Much improved	Very satisfied	Very satisfied	Very good	Very good	2	13
Slightly improved	Slightly improved	Very satisfied	Very satisfied	Very good	Very good	12	11
Slightly improved	Much improved	Very satisfied	Very satisfied	Very good	Very good	14	10
Much improved	Much improved	Very satisfied	Very satisfied	Very good	Very good	48	22
Slightly improved	Slightly improved	Very satisfied	Very satisfied	Very good	Very good	11	8
Slightly improved	Much improved	Very satisfied	Very satisfied	Very good	Very good	36	16
Much improved	Completely recovered	Very satisfied	Very satisfied	Very good	Very good	15	23
Slightly improved	Completely recovered	Very satisfied	Very satisfied	Very good	Very good	3	11
Much improved	Much improved	Very satisfied	Fairly satisfied	Very good	Fairly good	22	5
Much improved	Slightly improved	Very satisfied	Very satisfied	Very good	Very good	31	5
Much improved	Completely recovered	Very satisfied	Very satisfied	Very good	Very good	42	24
Much improved	Much improved	Very satisfied	Very satisfied	Very good	Very good	24	9
Slightly improved	Completely recovered	Very satisfied	Very satisfied	Very good	Very good	25	19
Slightly improved	Much improved	Very satisfied	Very satisfied	Very good	Very good	32	40
Much improved	Much improved	Very satisfied	Very satisfied	Very good	Very good	13	10
Much improved	Much improved	Very satisfied	Very satisfied	Very good	Very good	35	42
Slightly worse	Much improved	Very satisfied	Very satisfied	Very good	Very good	13	17
Much improved	Much improved	Very satisfied	Very satisfied	Very good	Very good	9	42
Much improved	Much improved	Very satisfied	Very satisfied	Very good	Very good	6	22
Much improved	Much improved	Very satisfied	Very satisfied	Very good	Very good	5	6
Much improved	Much improved	Very satisfied	Very satisfied	Very good	Very good	10	21
Much improved	Much improved	Very satisfied	Very satisfied	Very good	Very good	32	8
Slightly improved	Slightly improved	Very satisfied	Very satisfied	Very good	Very good	14	51
Slightly improved	Much improved	Very satisfied	Very satisfied	Very good	Very good	1	12
Much improved	Much improved	Very satisfied	Fairly satisfied	Very good	Very good	6	13
Much improved	Much improved	Very satisfied	Very satisfied	Very good	Very good	16	17
Slightly improved	Much improved	Very satisfied	Very satisfied	Very good	Very good	3	5
Much improved	Much improved	Very satisfied	Fairly satisfied	Very good	Fairly good	16	15
Slightly improved	Much improved	Very satisfied	Very satisfied	Very good	Very good	6	8
Slightly improved	Much improved	Very satisfied	Very satisfied	Very good	Very good	10	32
Much improved	Slightly improved	Very satisfied	Very satisfied	Very good	Very good	14	16
Much improved	Much improved	Very satisfied	Very satisfied	Very good	Very good	11	18
Completely recovered	Much improved	Very satisfied	Very satisfied	Very good	Very good	24	11
Much improved	Much improved	Very satisfied	Very satisfied	Very good	Very good	14	5
Much improved	Slightly improved	Very satisfied	Very satisfied	Very good	Very good	8	2
Slightly improved	Much improved	Very satisfied	Very satisfied	Very good	Very good	5	4
Much improved	Completely recovered	Very satisfied	Very satisfied	Very good	Very good	14	11
Slightly improved	Much improved	Very satisfied	Very satisfied	Very good	Very good	40	19
Slightly improved	Slightly improved	Very satisfied	Very satisfied	Very good	Very good	11	12
Much improved	Much improved	Very satisfied	Very satisfied	Very good	Very good	22	15
Completely recovered	Much improved	Very satisfied	Very satisfied	Very good	Very good	1	1
Much improved	Much improved	Very satisfied	Very satisfied	Very good	Very good	24	6
Much improved	Much improved	Very satisfied	Very satisfied	Very good	Very good	15	11
Much improved	Much improved	Fairly satisfied	Fairly satisfied	Fairly good	Very good	1	2
Much improved	Much improved	Fairly satisfied	Fairly satisfied	Fairly good	Very good	13	14
Much improved	Much improved	Very satisfied	Very satisfied	Very good	Very good	34	29
Slightly improved	Slightly improved	Fairly satisfied	Fairly dissatisfied	Fairly good	Very good	18	16
Much improved	Much improved	Very satisfied	Very satisfied	Very good	Very good	12	1
Much improved	Much improved	Very satisfied	Very satisfied	Very good	Very good	1	6
Much improved	Slightly improved	Very satisfied	Very satisfied	Very good	Very good	0	12
Slightly improved	Much improved	Very satisfied	Fairly satisfied	Very good	Fairly good	28	13
Slightly improved	Completely recovered	Very satisfied	Very satisfied	Very good	Very good	12	19
Slightly improved	Much improved	Very satisfied	Very satisfied	Very good	Very good	2	12
Much improved	Much improved	Very satisfied	Very satisfied	Very good	Very good	20	5
Much improved	Much improved	Very satisfied	Very satisfied	Very good	Very good	32	5
Much improved	Much improved	Very satisfied	Very satisfied	Very good	Very good	14	8
Much improved	Slightly improved	Very satisfied	Very satisfied	Very good	Very good	34	13
Much improved	Much improved	Very satisfied	Very satisfied	Very good	Very good	11	1
Much improved	Much improved	Very satisfied	Very satisfied	Very good	Very good	25	10
Slightly improved	Much improved	Very satisfied	Very satisfied	Very good	Very good	30	0
Much improved	Much improved	Very satisfied	Very satisfied	Very good	Very good	4	13
Slightly improved	Completely recovered	Very satisfied	Very satisfied	Very good	Very good	41	8
Much improved	Much improved	Very satisfied	Very satisfied	Very good	Very good	45	6
Much improved	Much improved	Very satisfied	Very satisfied	Very good	Very good	12	3
Slightly improved	Much improved	Very satisfied	Very satisfied	Very good	Very good	17	1
Slightly improved	Much improved	Very satisfied	Very satisfied	Very good	Very good	6	5
Much improved	Much improved	Very satisfied	Very satisfied	Very good	Very good	4	5
Much improved	Much improved	Very satisfied	Very satisfied	Very good	Very good	19	11
Slightly improved	Much improved	Very satisfied	Very satisfied	Very good	Very good	23	5
Slightly improved	Much improved	Very satisfied	Very satisfied	Very good	Very good	41	9
Much improved	Much improved	Very satisfied	Very satisfied	Very good	Very good	2	12
Slightly improved	Slightly improved	Very satisfied	Very satisfied	Very good	Very good	37	15
Slightly improved	Much improved	Very satisfied	Very satisfied	Very good	Very good	16	9
Slightly improved	Much improved	Very satisfied	Very satisfied	Very good	Very good	0	22
Slightly improved	Much improved	Very satisfied	Very satisfied	Very good	Very good	29	11
Slightly worse	Much improved	Very satisfied	Very satisfied	Very good	Very good	26	4
Slightly improved	Slightly improved	Very satisfied	Fairly satisfied	Very good	Fairly poor	7	23
Slightly improved	Much improved	Very satisfied	Very satisfied	Very good	Very good	11	26
Much improved	Completely recovered	Very satisfied	Very satisfied	Very good	Very good	42	8
Slightly improved	Much improved	Very satisfied	Very satisfied	Very good	Very good	33	17
Slightly improved	Much improved	Very satisfied	Very satisfied	Very good	Very good	20	3
Slightly improved	Much improved	Very satisfied	Very satisfied	Very good	Very good	32	26
Slightly improved	Much improved	Very satisfied	Very satisfied	Very good	Very good	19	33
Much improved	Much improved	Very satisfied	Very satisfied	Very good	Very good	18	1
Slightly improved	Slightly improved	Very satisfied	Very satisfied	Very good	Very good	48	11
Slightly improved	Much improved	Very satisfied	Very satisfied	Very good	Very good	4	9
Much improved	Much improved	Very satisfied	Very satisfied	Very good	Very good	9	4
Slightly improved	Slightly improved	Very satisfied	Very satisfied	Very good	Very good	27	6
Slightly improved	Much improved	Very satisfied	Very satisfied	Very good	Very good	29	0
Much improved	Much improved	Very satisfied	Very satisfied	Very good	Very good	6	4
Slightly improved	Slightly worse	Fairly satisfied	Fairly satisfied	Fairly good	Very good	11	4
Slightly improved	Much worse	Very satisfied	Very satisfied	Very good	Very good	11	3
Slightly improved	Slightly worse	Fairly satisfied	Fairly satisfied	Fairly good	Fairly good	10	16
Slightly improved	Much improved	Very satisfied	Very satisfied	Very good	Very good	27	22
Much improved	Much improved	Very satisfied	Very satisfied	Very good	Very good	27	23
Slightly improved	Much improved	Very satisfied	Very satisfied	Very good	Very good	29	9
Slightly worse	Slightly improved	Very satisfied	Very satisfied	Very good	Very good	14	7
Slightly improved	Much improved	Very satisfied	Very satisfied	Very good	Very good	42	34
Slightly improved	Much improved	Very satisfied	Very satisfied	Very good	Very good	0	23
Much improved	Much improved	Very satisfied	Very satisfied	Very good	Very good	4	16
Slightly improved	Much improved	Very satisfied	Very satisfied	Very good	Very good	23	1
Slightly improved	Completely recovered	Very satisfied	Very satisfied	Very good	Very good	46	34
Slightly improved	Much worse	Very satisfied	Very satisfied	Very good	Very good	29	3
Slightly improved	Slightly improved	Very satisfied	Very satisfied	Very good	Very good	63	6
Much improved	Much improved	Very satisfied	Very satisfied	Very good	Very good	36	9
Slightly improved	Much improved	Very satisfied	Very satisfied	Very good	Very good	12	13
Slightly improved	Much improved	Very satisfied	Very satisfied	Very good	Very good	0	26
Slightly improved	Completely recovered	Very satisfied	Very satisfied	Very good	Very good	25	13
Much improved	Much improved	Very satisfied	Very satisfied	Very good	Very good	0	8
Much improved	Much improved	Very satisfied	Very satisfied	Very good	Very good	37	14
Much improved	Much worse	Very satisfied	Very satisfied	Very good	Very good	24	3
Much improved	Much improved	Very satisfied	Very satisfied	Very good	Very good	25	22
Slightly improved	Much improved	Very satisfied	Very satisfied	Very good	Very good	13	5
Much improved	Slightly worse	Very satisfied	Very satisfied	Very good	Very good	26	12
Slightly improved	Much improved	Very satisfied	Very satisfied	Very good	Very good	14	10
Much improved	Completely recovered	Very satisfied	Very satisfied	Very good	Very good	19	0
Slightly improved	Much improved	Very satisfied	Very satisfied	Very good	Very good	16	1
Slightly improved	Much improved	Fairly satisfied	Fairly satisfied	Fairly good	Fairly good	6	0
Much improved	Much improved	Very satisfied	Very satisfied	Very good	Very good	32	0
Slightly improved	Much improved	Very satisfied	Very satisfied	Very good	Very good	23	6
Completely recovered	Much improved	Very satisfied	Fairly satisfied	Very good	Very good	20	21
Much improved	Much improved	Very satisfied	Very satisfied	Very good	Very good	13	4
Much improved	Slightly improved	Very satisfied	Very satisfied	Very good	Very good	7	13
Much improved	Much improved	Very satisfied	Very satisfied	Very good	Very good	10	6
Much improved	Much improved	Very satisfied	Very satisfied	Very good	Very good	0	22
Slightly improved	Slightly improved	Very satisfied	Very satisfied	Very good	Very good	15	23
Slightly improved	Much improved	Very satisfied	Very satisfied	Very good	Very good	22	9
Slightly improved	Completely recovered	Very satisfied	Very satisfied	Very good	Very good	35	7
Slightly improved	Much improved	Very satisfied	Very satisfied	Very good	Very good	4	34
Much improved	Much worse	Very satisfied	Very satisfied	Very good	Very good	29	23
Slightly improved	Slightly improved	Very satisfied	Very satisfied	Very good	Very good	0	16
Much improved	Much improved	Very satisfied	Very satisfied	Very good	Very good	39	1
Slightly improved	Slightly worse	Very satisfied	Very satisfied	Very good	Very good	13	13.2629
Slightly improved	Much improved	Very satisfied	Very satisfied	Very good	Very good	48
Much improved	Completely recovered	Very satisfied	Very satisfied	Very good	Very good	0
Completely recovered		Very satisfied		Very good		50
Much improved		Very satisfied		Very good		22
Much improved		Very satisfied		Very good		23
Much improved		Very satisfied		Very good		26
Much improved		Very satisfied		Very good		9
Much improved		Very satisfied		Very good		35
Slightly improved		Very satisfied		Very good		9
Much improved		Very satisfied		Very good		45
Much improved		Very satisfied		Very good		28
Much improved		Very satisfied		Very good		8
Slightly improved		Very satisfied		Very good		11
Slightly improved		Very satisfied		Very good		9
Slightly improved		Very satisfied		Very good		3
Much improved		Very satisfied		Very good		18
Much improved		Very satisfied		Very good		2
Slightly improved		Very satisfied		Very good		35
Slightly improved		Very satisfied		Very good		20
Slightly improved		Very satisfied		Very good		1
Slightly improved		Very satisfied		Very good		8
Slightly improved		Very satisfied		Very good		10
Slightly improved		Very satisfied		Very good		1
Slightly worse		Neither satisfied nor dissatisfied		Neither good nor poor		9
Much improved		Very satisfied		Very good		1
Much improved		Very satisfied		Very good		8
Much improved		Very satisfied		Very good		32
Much improved		Very satisfied		Very good		8
Slightly improved		Very satisfied		Very good		17
Much improved		Very satisfied		Very good		41
Slightly improved		Very satisfied		Very good		24
Slightly improved		Very satisfied		Very good		12
Much improved		Fairly satisfied		Fairly good		43
Completely recovered		Very satisfied		Very good		57
Much improved		Fairly satisfied		Very good		6
Much improved		Fairly satisfied		Fairly good		17
Much improved		Very satisfied		Very good		13
Much improved		Very satisfied		Very good		43
Slightly improved		Very satisfied		Very good		24
Slightly improved		Very satisfied		Very good		27
Much improved		Very satisfied		Very good		19
Much improved		Very satisfied		Very good		18
Slightly worse		Very satisfied		Very good		2
Much improved		Very satisfied		Very good		26
Much improved		Very satisfied		Very good		37
Much improved		Very satisfied		Very good		32
Much improved		Very satisfied		Very good		8
Much improved		Very satisfied		Very good		13
Much improved		Very satisfied		Very good		15
Slightly improved		Very satisfied		Very good		16
Much improved		Very satisfied		Very good		3
Slightly improved		Very satisfied		Very good		3
Much improved		Very satisfied		Very good		17
Much improved		Very satisfied		Very good		21
Much improved		Very satisfied		Very good		6
Completely recovered		Very satisfied		Very good		10
Much improved		Very satisfied		Very good		6
Much improved		Very satisfied		Very good		39
Much improved		Very satisfied		Very good		50
Much improved		Very satisfied		Very good		35
Much worse		Very satisfied		Very good		18
Slightly worse		Very satisfied		Very good		0
Slightly improved		Very satisfied		Very good		39
Much improved		Very satisfied		Very good		18
Slightly improved		Very satisfied		Very good		40
Slightly improved		Fairly satisfied		Fairly good		22
Much improved		Fairly satisfied		Fairly good		37
Much improved		Very satisfied		Very good		37
Slightly improved		Very satisfied		Very good		6
No change		Very satisfied		Very good		4
Slightly improved		Very satisfied		Very good		9
Slightly improved		Very satisfied		Very good		8
Slightly improved		Very satisfied		Very good		23
Much improved		Very satisfied		Very good		34
No change		Very satisfied		Very good		40
Slightly improved		Very satisfied		Very good		4
Much improved		Very satisfied		Very good		44
Slightly improved		Very satisfied		Very good		32
No change		Very satisfied		Very good		11
Much improved		Very satisfied		Very good		22
Much improved		Fairly satisfied		Fairly good		17
Much improved		Fairly satisfied		Very good		19
Slightly improved		Very satisfied		Very good		45
Slightly improved		Very satisfied		Very good		9
Much improved		Very satisfied		Very good		4
No change		Very satisfied		Very good		9
Much improved		Very satisfied		Very good		8
Much improved		Very satisfied		Very good		13
Much improved		Very satisfied		Very good		34
Much improved		Very satisfied		Very good		40
Much improved		Very satisfied		Very good		4
Much improved		Very satisfied		Very good		44
Slightly improved		Very satisfied		Very good		32
No change		Very satisfied		Very good		12
Much improved		Very satisfied		Very good		26
Much improved		Very satisfied		Very good		37
Slightly improved		Very satisfied		Very good		22
Much improved		Fairly satisfied		Fairly good		8
Slightly improved		Very satisfied		Very good		13
Completely recovered		Very satisfied		Very good		11
Much improved		Very satisfied		Very good		25
Much improved		Very satisfied		Very good		16
Slightly improved		Very satisfied		Very good		3
Slightly improved		Fairly satisfied		Fairly good		10
Much improved		Fairly satisfied		Fairly good		24
Slightly improved		Very satisfied		Very good		12
Slightly improved		Very satisfied		Very good		43
Much improved		Very satisfied		Very good		57
Completely recovered		Very satisfied		Very good		6
Much improved		Very satisfied		Very good		11
Much improved		Very satisfied		Very good		17
Much improved		Very satisfied		Very good		13
Much improved		Very satisfied		Very good		43
Much improved		Very satisfied		Very good		24
Slightly improved		Very satisfied		Very good		10
Much improved		Very satisfied		Very good		27
Much improved		Very satisfied		Very good		19
Much improved		Very satisfied		Very good		18
Slightly improved		Very satisfied		Very good		12
Slightly improved		Very satisfied		Very good		7
Slightly improved		Very satisfied		Very good		10
Much improved		Fairly satisfied		Fairly good		0
Much improved		Fairly satisfied		Very good		15
Much improved		Fairly satisfied		Fairly good		22
Much improved		Very satisfied		Very good		35
Much improved		Very satisfied		Very good		4
Much improved		Very satisfied		Very good		9
Slightly improved		Very satisfied		Very good		0
Much improved		Very satisfied		Very good		4
Slightly improved		Very satisfied		Very good		9
Much improved		Very satisfied		Very good		39
Much improved		Very satisfied		Very good		13
Slightly improved		Very satisfied		Very good		48
Slightly improved		Very satisfied		Very good		0
Much improved		Very satisfied		Very good		50
Much improved		Very satisfied		Very good		22
Slightly improved		Very satisfied		Very good		23
Slightly improved		Very satisfied		Very good		26
Much improved		Very satisfied		Very good		9
Slightly improved		Very satisfied		Very good		35
Slightly improved		Very satisfied		Very good		9
Slightly improved		Very satisfied		Very good		45
Slightly improved		Very satisfied		Very good		9
No change		Very satisfied		Very good		4
Slightly improved		Very satisfied		Very good		3
Slightly improved		Fairly satisfied		Fairly good		1
Much improved		Neither satisfied nor dissatisfied		Very good		12
Slightly improved		Very satisfied		Very good		3
Slightly improved		Very satisfied		Very good		30
Slightly improved		Very satisfied		Very good		8
Slightly improved		Very satisfied		Very good		7
Much improved		Very satisfied		Very good		34
Slightly improved		Very satisfied		Very good		33
Slightly improved		Very satisfied		Very good		6
Much improved		Very satisfied		Very good		1
Slightly improved		Very satisfied		Very good		14
Slightly improved		Very satisfied		Very good		3
Much improved		Very satisfied		Very good		4
Slightly improved		Very satisfied		Very good		6
Slightly improved		Fairly satisfied		Fairly good		9
Slightly improved		Fairly satisfied		Very good		6
Slightly improved		Very satisfied		Very good		13
No change		Very satisfied		Very good		28
Slightly improved		Very satisfied		Very good		14
Much improved		Very satisfied		Very good		3
Slightly improved		Very satisfied		Very good		16
Slightly improved		Very satisfied		Very good		21
Much improved		Very satisfied		Very good		6
Slightly improved		Very satisfied		Very good		2
Slightly improved		Very satisfied		Very good		33
Slightly improved		Very satisfied		Very good		12
Slightly improved		Very satisfied		Very good		28
Much worse		Very satisfied		Very good		12
Slightly improved		Very satisfied		Very good		17
Slightly improved		Very satisfied		Very good		24
Slightly improved		Very satisfied		Very good		4
Much improved		Very satisfied		Very good		12
Much improved		Very satisfied		Very good		13
Much improved		Fairly satisfied		Fairly good		45
Much improved		Very satisfied		Very good		6
Slightly improved		Fairly satisfied		Very good		46
Much improved		Very satisfied		Very good		2
Slightly improved		Very satisfied		Very good		22
Much improved		Very satisfied		Very good		22
Slightly improved		Very satisfied		Very good		25
Slightly improved		Very satisfied		Very good		1
Much improved		Very satisfied		Very good		42
Much improved		Very satisfied		Very good		8
Completely recovered		Very satisfied		Very good		0
Much improved		Fairly satisfied		Fairly good		7
Much improved		Very satisfied		Very good		7
Much improved		Very satisfied		Very good		0
Much improved		Very satisfied		Very good		12
Slightly improved		Very satisfied		Very good		0
Slightly improved		Very satisfied		Very good		8
Slightly improved		Very satisfied		Very good		17
Slightly improved		Very satisfied		Very good		16
Much improved		Very satisfied		Very good		33
Slightly improved		Fairly satisfied		Fairly good		7
Much improved		Fairly satisfied		Very good		18
Slightly improved		Fairly satisfied		Fairly good		9
Slightly improved		Very satisfied		Very good		14
Much improved		Very satisfied		Very good		10
Completely recovered		Very satisfied		Very good		5
Much improved		Very satisfied		Very good		9
Much improved		Very satisfied		Very good		11
Much improved		Very satisfied		Very good		12
Much improved		Very satisfied		Very good		5
Much improved		Very satisfied		Very good		0
Slightly improved		Very satisfied		Very good		3
Much improved		Very satisfied		Very good		25
Much improved		Fairly satisfied		Very good		0
Much improved		Very satisfied		Very good		9
Slightly improved		Very satisfied		Very good		11
Slightly improved		Very satisfied		Very good		38
Slightly improved		Very satisfied		Very good		32
Much improved		Very satisfied		Very good		30
Much improved		Fairly satisfied		Very good		34
Slightly improved		Very satisfied		Very good		11
Slightly improved		Very satisfied		Very good		3
Slightly improved		Very satisfied		Very good		33
Slightly improved		Very satisfied		Very good		14
Slightly improved		Very satisfied		Very good		9
Slightly improved		Very satisfied		Very good		22
Slightly worse		Very satisfied		Very good		9
Much improved		Very satisfied		Very good		1
Much improved		Very satisfied		Very good		3
Much improved		Fairly satisfied		Very good		5
Much improved		Very satisfied		Very good		9
Slightly improved		Very satisfied		Very good		12
Much improved		Very satisfied		Very good		3
Slightly improved		Very satisfied		Very good		12
Slightly improved		Very satisfied		Very good		11
Much improved		Very satisfied		Very good		3
Completely recovered		Fairly satisfied		Very good		10
Much improved		Very satisfied		Very good		11
Much improved		Very satisfied		Very good		14
Much improved		Very satisfied		Very good		6
Much improved		Very satisfied		Very good		8
Slightly improved		Very satisfied		Very good		11
Slightly improved		Very satisfied		Very good		3
Much improved		Fairly satisfied		Very good		14
No change		Fairly satisfied		Very good		17.4349
Much improved		Very satisfied		Very good
Much improved		Very satisfied		Very good
Much improved		Fairly satisfied		Very good
Much improved		Fairly satisfied		Very good
